# Supplementary material for: A DIseAse MOdule Detection (DIAMOnD) Algorithm Derived from a Systematic Analysis of Connectivity Patterns of Disease Proteins in the Human Interactome
Source: PLoS Comput Biol. 2015 Apr 8;11(4):e1004120. doi: 10.1371/journal.pcbi.1004120 (PMC4390154; doi:10.1371/journal.pcbi.1004120)
Supplement: S1 Data — (TSV) [file pcbi.1004120.s003.tsv]

#gene symbols are only provided for reference and should not be used in the analysis.
#gene_ID_1	gene_ID_2	gene_symbol_1	gene_symbol_2	sources
1	310	A1BG	ANXA7	signaling
1	1026	A1BG	CDKN1A	signaling
1	2886	A1BG	GRB7	signaling
1	6606	A1BG	SMN1	signaling
1	6622	A1BG	SNCA	signaling
1	7083	A1BG	TK1	signaling
1	10321	A1BG	CRISP3	literature
2	259	A2M	AMBP	literature,signaling
2	309	A2M	ANXA6	complexes,literature,signaling
2	310	A2M	ANXA7	signaling
2	348	A2M	APOE	literature,signaling
2	351	A2M	APP	literature
2	354	A2M	KLK3	literature,signaling
2	567	A2M	B2M	literature
2	998	A2M	CDC42	binary,literature
2	2193	A2M	FARSA	literature
2	2639	A2M	GCDH	literature
2	2669	A2M	GEM	binary,literature
2	2885	A2M	GRB2	binary,literature
2	3014	A2M	H2AFX	signaling
2	3163	A2M	HMOX2	signaling
2	3309	A2M	HSPA5	literature,signaling
2	3437	A2M	IFIT3	literature
2	3553	A2M	IL1B	literature,signaling
2	3565	A2M	IL4	literature
2	3586	A2M	IL10	literature,signaling
2	3817	A2M	KLK2	literature,signaling
2	3931	A2M	LCAT	literature
2	3952	A2M	LEP	literature,signaling
2	4035	A2M	LRP1	complexes,literature
2	4313	A2M	MMP2	literature,signaling
2	4653	A2M	MYOC	literature,signaling
2	4803	A2M	NGF	literature,signaling
2	4846	A2M	NOS3	literature
2	5047	A2M	PAEP	literature,signaling
2	5154	A2M	PDGFA	literature,signaling
2	5155	A2M	PDGFB	literature,signaling
2	5886	A2M	RAD23A	literature
2	5908	A2M	RAP1B	signaling
2	6009	A2M	RHEB	literature
2	6462	A2M	SHBG	literature,signaling
2	6606	A2M	SMN1	signaling
2	7001	A2M	PRDX2	literature
2	7045	A2M	TGFBI	literature,signaling
2	7050	A2M	TGIF1	signaling
2	7083	A2M	TK1	signaling
2	7276	A2M	TTR	signaling
2	7353	A2M	UFD1L	signaling
2	7372	A2M	UMPS	literature
2	8728	A2M	ADAM19	literature
2	8764	A2M	TNFRSF14	signaling
2	8848	A2M	TSC22D1	signaling
2	9361	A2M	LONP1	literature
2	9510	A2M	ADAMTS1	literature,signaling
2	22976	A2M	PAXIP1	literature
2	22983	A2M	MAST1	literature
2	23154	A2M	NCDN	literature
2	23176	A2M	SEPT8	signaling
2	24138	A2M	IFIT5	literature
2	26085	A2M	KLK13	literature
2	51013	A2M	EXOSC1	literature
2	51295	A2M	ECSIT	literature
2	55729	A2M	ATF7IP	literature,signaling
2	64223	A2M	MLST8	literature
2	84106	A2M	PRAM1	literature
10	8260	NAT2	NAA10	literature
12	12	SERPINA3	SERPINA3	literature
12	351	SERPINA3	APP	literature,signaling
12	354	SERPINA3	KLK3	literature,signaling
12	1215	SERPINA3	CMA1	literature,signaling
12	1504	SERPINA3	CTRB1	literature
12	1506	SERPINA3	CTRL	literature
12	1511	SERPINA3	CTSG	literature,signaling
12	1990	SERPINA3	CELA1	literature,signaling
12	1991	SERPINA3	ELANE	literature,signaling
12	2064	SERPINA3	ERBB2	literature,signaling
12	2153	SERPINA3	F5	literature,signaling
12	3211	SERPINA3	HOXB1	literature,signaling
12	3817	SERPINA3	KLK2	literature,signaling
12	4312	SERPINA3	MMP1	literature,signaling
12	4485	SERPINA3	MST1	literature,signaling
12	5422	SERPINA3	POLA1	literature
12	5970	SERPINA3	RELA	regulatory
12	9507	SERPINA3	ADAMTS4	literature,signaling
12	64215	SERPINA3	DNAJC1	binary,literature,signaling
14	3654	AAMP	IRAK1	signaling
14	6293	AAMP	VPS52	binary
14	7083	AAMP	TK1	signaling
14	8553	AAMP	BHLHE40	binary
14	51497	AAMP	TH1L	binary,literature,signaling
14	55216	AAMP	C11orf57	binary
14	64782	AAMP	AEN	binary
14	81631	AAMP	MAP1LC3B	signaling
15	438	AANAT	ASMT	metabolic
15	2147	AANAT	F2	literature,signaling
15	4188	AANAT	MDFI	binary
15	5566	AANAT	PRKACA	literature,signaling,kinase
15	5567	AANAT	PRKACB	kinase
15	5568	AANAT	PRKACG	kinase
15	7534	AANAT	YWHAZ	literature,signaling
15	8553	AANAT	BHLHE40	binary
16	1933	AARS	EEF1B2	literature
16	2113	AARS	ETS1	literature
16	3326	AARS	HSP90AB1	literature
16	7534	AARS	YWHAZ	literature
18	18	ABAT	ABAT	literature
18	216	ABAT	ALDH1A1	metabolic
18	217	ABAT	ALDH2	metabolic
18	218	ABAT	ALDH3A1	metabolic
18	219	ABAT	ALDH1B1	metabolic
18	220	ABAT	ALDH1A3	metabolic
18	221	ABAT	ALDH3B1	metabolic
18	222	ABAT	ALDH3B2	metabolic
18	223	ABAT	ALDH9A1	metabolic
18	224	ABAT	ALDH3A2	metabolic
18	501	ABAT	ALDH7A1	metabolic
18	4329	ABAT	ALDH6A1	metabolic
18	7915	ABAT	ALDH5A1	literature,metabolic
18	8659	ABAT	ALDH4A1	metabolic
18	8854	ABAT	ALDH1A2	metabolic
19	316	ABCA1	AOX1	literature
19	335	ABCA1	APOA1	literature,signaling
19	3984	ABCA1	LIMK1	literature,signaling
19	4008	ABCA1	LMO7	literature,signaling
19	5174	ABCA1	PDZK1	literature,signaling
19	5360	ABCA1	PLTP	literature,signaling
19	5566	ABCA1	PRKACA	literature,kinase
19	6390	ABCA1	SDHB	literature
19	6640	ABCA1	SNTA1	binary,literature,signaling
19	6641	ABCA1	SNTB1	binary,literature,signaling
19	6645	ABCA1	SNTB2	binary,literature,signaling
19	6721	ABCA1	SREBF2	regulatory
19	7074	ABCA1	TIAM1	literature,signaling
19	7359	ABCA1	UGP1	literature
19	7402	ABCA1	UTRN	literature
19	7508	ABCA1	XPC	literature
19	8572	ABCA1	PDLIM4	literature,signaling
19	8772	ABCA1	FADD	literature,signaling
19	8777	ABCA1	MPDZ	binary,literature,signaling
19	8825	ABCA1	LIN7A	literature,signaling
19	9231	ABCA1	DLG5	literature,signaling
19	9699	ABCA1	RIMS2	literature,signaling
19	9826	ABCA1	ARHGEF11	binary,literature,signaling
19	23365	ABCA1	ARHGEF12	binary,literature,signaling
19	27295	ABCA1	PDLIM3	literature
19	50944	ABCA1	SHANK1	literature,signaling
19	51678	ABCA1	MPP6	literature,signaling
19	51735	ABCA1	RAPGEF6	literature,signaling
19	55327	ABCA1	LIN7C	literature,signaling
19	57120	ABCA1	GOPC	literature,signaling
19	64130	ABCA1	LIN7B	binary,literature,signaling
20	6667	ABCA2	SP1	regulatory
20	6670	ABCA2	SP3	regulatory
20	55755	ABCA2	CDK5RAP2	binary,literature
22	2235	ABCB7	FECH	literature
22	4609	ABCB7	MYC	literature
23	3692	ABCF1	EIF6	binary,literature
23	5564	ABCF1	PRKAB1	literature
23	23421	ABCF1	ITGB3BP	binary,literature
23	54984	ABCF1	PINX1	literature
23	55646	ABCF1	LYAR	literature
23	65125	ABCF1	WNK1	literature
25	25	ABL1	ABL1	literature,kinase
25	27	ABL1	ABL2	literature,signaling,kinase
25	29	ABL1	ABR	binary,literature
25	58	ABL1	ACTA1	literature,signaling
25	274	ABL1	BIN1	literature,signaling
25	301	ABL1	ANXA1	kinase
25	322	ABL1	APBB1	literature,signaling,kinase
25	326	ABL1	AIRE	binary,literature
25	351	ABL1	APP	literature,signaling
25	472	ABL1	ATM	literature,signaling,kinase
25	545	ABL1	ATR	literature
25	558	ABL1	AXL	kinase
25	598	ABL1	BCL2L1	literature
25	610	ABL1	HCN2	binary,literature
25	613	ABL1	BCR	literature,signaling,kinase
25	656	ABL1	BMP8B	binary,literature
25	672	ABL1	BRCA1	complexes,literature,signaling,binary
25	675	ABL1	BRCA2	binary,literature
25	695	ABL1	BTK	literature,signaling,kinase
25	718	ABL1	C3	literature,signaling
25	729	ABL1	C6	binary,literature
25	831	ABL1	CAST	binary,literature
25	842	ABL1	CASP9	literature,signaling,kinase
25	847	ABL1	CAT	literature,kinase
25	857	ABL1	CAV1	literature,signaling,kinase
25	867	ABL1	CBL	literature,signaling,kinase
25	887	ABL1	CCKBR	binary,literature
25	930	ABL1	CD19	literature,signaling,kinase
25	983	ABL1	CDK1	literature,signaling,kinase
25	987	ABL1	LRBA	binary,literature
25	996	ABL1	CDC27	binary,literature
25	2533	ABL1	FYB	binary,literature
25	2534	ABL1	FYN	binary,literature,kinase
25	2547	ABL1	XRCC6	literature,signaling
25	2550	ABL1	GABBR1	binary,literature
25	2571	ABL1	GAD1	binary,literature
25	2799	ABL1	GNS	binary,literature
25	2810	ABL1	SFN	literature,signaling
25	2876	ABL1	GPX1	literature,signaling,kinase
25	2885	ABL1	GRB2	binary,literature
25	2887	ABL1	GRB10	literature
25	2889	ABL1	RAPGEF1	binary,literature,kinase
25	2906	ABL1	GRIN2D	literature
25	2954	ABL1	GSTZ1	binary,literature
25	2971	ABL1	GTF3A	binary,literature
25	3055	ABL1	HCK	literature,signaling,kinase
25	3073	ABL1	HEXA	binary,literature
25	3224	ABL1	HOXC8	binary,literature
25	3636	ABL1	INPPL1	literature,signaling
25	3689	ABL1	ITGB2	literature
25	3716	ABL1	JAK1	literature,signaling
25	3717	ABL1	JAK2	literature,signaling,kinase
25	3725	ABL1	JUN	literature,signaling,kinase
25	3815	ABL1	KIT	literature,signaling
25	3927	ABL1	LASP1	kinase
25	3958	ABL1	LGALS3	kinase
25	3980	ABL1	LIG3	binary,literature
25	4007	ABL1	PRICKLE3	binary,literature
25	4036	ABL1	LRP2	binary,literature
25	4053	ABL1	LTBP2	binary,literature
25	4067	ABL1	LYN	kinase
25	4137	ABL1	MAPT	literature,signaling
25	4193	ABL1	MDM2	literature,signaling,kinase
25	4194	ABL1	MDM4	kinase
25	4233	ABL1	MET	kinase
25	4253	ABL1	CTAGE5	binary,literature
25	4288	ABL1	MKI67	binary,literature
25	4582	ABL1	MUC1	binary,literature,signaling,kinase
25	4654	ABL1	MYOD1	kinase
25	4690	ABL1	NCK1	binary,literature,signaling
25	4739	ABL1	NEDD9	literature,signaling
25	4792	ABL1	NFKBIA	kinase
25	4854	ABL1	NOTCH3	binary,literature
25	4914	ABL1	NTRK1	literature,signaling
25	4969	ABL1	OGN	binary,literature
25	4998	ABL1	ORC1	binary,literature
25	5027	ABL1	P2RX7	binary,literature
25	5052	ABL1	PRDX1	binary,literature
25	5062	ABL1	PAK2	literature,signaling
25	5077	ABL1	PAX3	binary,literature
25	5159	ABL1	PDGFRB	kinase
25	5295	ABL1	PIK3R1	binary,literature,signaling
25	5310	ABL1	PKD1	binary,literature
25	5335	ABL1	PLCG1	binary,literature,signaling
25	5359	ABL1	PLSCR1	literature,signaling,kinase
25	5424	ABL1	POLD1	binary,literature
25	5430	ABL1	POLR2A	literature,signaling
25	5530	ABL1	PPP3CA	binary,literature
25	5580	ABL1	PRKCD	literature
25	5587	ABL1	PRKD1	literature,signaling,kinase
25	5591	ABL1	PRKDC	literature,signaling
25	5688	ABL1	PSMA7	kinase
25	5770	ABL1	PTPN1	binary,literature
25	5775	ABL1	PTPN4	binary,literature
25	5777	ABL1	PTPN6	literature,signaling
25	5782	ABL1	PTPN12	literature,signaling
25	5829	ABL1	PXN	literature,signaling
25	5883	ABL1	RAD9A	literature,signaling,kinase
25	5888	ABL1	RAD51	literature,signaling,kinase
25	5893	ABL1	RAD52	literature,signaling,kinase
25	5901	ABL1	RAN	literature,signaling
25	5921	ABL1	RASA1	literature,signaling
25	5925	ABL1	RB1	literature,signaling,kinase
25	5989	ABL1	RFX1	literature,signaling
25	6091	ABL1	ROBO1	literature,signaling,kinase
25	6098	ABL1	ROS1	literature,signaling
25	6452	ABL1	SH3BP2	literature,signaling
25	6464	ABL1	SHC1	literature
25	6549	ABL1	SLC9A2	literature
25	6581	ABL1	SLC22A3	binary,literature
25	6654	ABL1	SOS1	literature
25	6655	ABL1	SOS2	binary,literature,signaling
25	6667	ABL1	SP1	binary,literature
25	6708	ABL1	SPTA1	literature
25	6709	ABL1	SPTAN1	literature
25	6714	ABL1	SRC	binary,literature,signaling,kinase
25	6764	ABL1	ST5	literature,signaling
25	6788	ABL1	STK3	kinase
25	6789	ABL1	STK4	kinase
25	6792	ABL1	CDKL5	binary,literature
25	7013	ABL1	TERF1	literature
25	7015	ABL1	TERT	literature,signaling
25	7080	ABL1	NKX2-1	binary,literature
25	7112	ABL1	TMPO	binary,literature
25	7150	ABL1	TOP1	kinase
25	7157	ABL1	TP53	literature,signaling
25	7161	ABL1	TP73	literature,signaling,kinase
25	7189	ABL1	TRAF6	literature,signaling
25	7272	ABL1	TTK	kinase
25	7275	ABL1	TUB	literature,signaling
25	7409	ABL1	VAV1	binary,literature
25	7441	ABL1	VPREB1	binary,literature
25	7454	ABL1	WAS	kinase
25	7529	ABL1	YWHAB	literature,signaling
25	7531	ABL1	YWHAE	literature,signaling
25	7532	ABL1	YWHAG	literature,signaling
25	7533	ABL1	YWHAH	literature,signaling
25	7534	ABL1	YWHAZ	literature,signaling
25	7535	ABL1	ZAP70	literature,signaling,kinase
25	8202	ABL1	NCOA3	kinase
25	8470	ABL1	SORBS2	literature,signaling
25	8482	ABL1	SEMA7A	binary,literature
25	8506	ABL1	CNTNAP1	binary,literature
25	8529	ABL1	CYP4F2	binary,literature
25	8601	ABL1	RGS20	binary,literature
25	8626	ABL1	TP63	kinase
25	8646	ABL1	CHRD	binary,literature
25	8724	ABL1	SNX3	binary,literature
25	8751	ABL1	ADAM15	literature,signaling
25	8871	ABL1	SYNJ2	binary,literature
25	8933	ABL1	FAM127A	binary,literature
25	8936	ABL1	WASF1	binary,literature,signaling
25	8976	ABL1	WASL	literature
25	9051	ABL1	PSTPIP1	literature,signaling,kinase
25	9054	ABL1	NFS1	binary,literature
25	9187	ABL1	SLC24A1	binary,literature
25	9228	ABL1	DLGAP2	binary,literature
25	9229	ABL1	DLGAP1	binary,literature
25	9282	ABL1	MED14	binary,literature
25	9472	ABL1	AKAP6	binary,literature
25	9564	ABL1	BCAR1	literature,signaling
25	9569	ABL1	GTF2IRD1	binary,literature
25	9610	ABL1	RIN1	binary,literature,signaling
25	9744	ABL1	ACAP1	binary,literature
25	9757	ABL1	MLL4	binary,literature
25	9784	ABL1	SNX17	binary,literature
25	9793	ABL1	CKAP5	binary,literature
25	9820	ABL1	CUL7	binary,literature
25	9826	ABL1	ARHGEF11	binary,literature
25	9908	ABL1	G3BP2	binary,literature
25	25920	ABL1	COBRA1	binary,literature
25	26052	ABL1	DNM3	binary,literature
25	26469	ABL1	PTPN18	literature,signaling
25	26960	ABL1	NBEA	binary,literature
25	27120	ABL1	DKKL1	binary,literature
25	27154	ABL1	BRPF3	binary,literature
25	29886	ABL1	SNX8	binary,literature
25	29934	ABL1	SNX12	binary,literature
25	50807	ABL1	ASAP1	binary,literature
25	50937	ABL1	CDON	literature
25	51428	ABL1	DDX41	binary,literature
25	51466	ABL1	EVL	literature
25	51517	ABL1	NCKIPSD	binary,literature
25	55114	ABL1	ARHGAP17	literature
25	55321	ABL1	TMEM74B	binary,literature
25	55824	ABL1	PAG1	literature,signaling
25	56141	ABL1	PCDHA7	binary,literature
25	56658	ABL1	TRIM39	binary,literature
25	56955	ABL1	MEPE	binary,literature
25	56961	ABL1	SHD	literature
25	56995	ABL1	TULP4	binary,literature
25	57088	ABL1	PLSCR4	kinase
25	57142	ABL1	RTN4	binary,literature
25	57190	ABL1	SEPN1	binary,literature
25	57396	ABL1	CLK4	kinase
25	57506	ABL1	MAVS	literature
25	57716	ABL1	PRX	binary,literature
25	58512	ABL1	DLGAP3	binary,literature
25	60385	ABL1	TSKS	binary,literature
25	64111	ABL1	NPVF	binary,literature
25	64714	ABL1	PDIA2	binary,literature
25	64780	ABL1	MICAL1	literature
25	65268	ABL1	WNK2	binary,literature
25	79723	ABL1	SUV39H2	binary,literature
25	79890	ABL1	RIN3	binary,literature
25	79930	ABL1	DOK3	literature,signaling
25	80831	ABL1	APOL5	binary,literature
25	80852	ABL1	GRIP2	binary,literature
25	81857	ABL1	MED25	binary,literature
25	81928	ABL1	CABLES2	literature,signaling
25	83541	ABL1	FAM110A	binary,literature
25	83660	ABL1	TLN2	binary,literature
25	83747	ABL1	C20orf57	binary
25	84287	ABL1	ZDHHC16	literature
25	85358	ABL1	SHANK3	binary,literature
25	90990	ABL1	KIFC2	binary,literature
25	91179	ABL1	SCARF2	binary,literature
25	91746	ABL1	YTHDC1	literature,signaling
25	91768	ABL1	CABLES1	literature,signaling
25	92591	ABL1	ASB16	binary,literature
25	284086	ABL1	NEK8	binary,literature
25	344148	ABL1	NCKAP5	binary,literature
26	314	ABP1	AOC2	metabolic
26	316	ABP1	AOX1	metabolic
26	501	ABP1	ALDH7A1	metabolic
26	3067	ABP1	HDC	metabolic
26	3176	ABP1	HNMT	metabolic
26	4128	ABP1	MAOA	metabolic
26	4129	ABP1	MAOB	metabolic
26	4353	ABP1	MPO	metabolic
26	4953	ABP1	ODC1	metabolic
26	5409	ABP1	PNMT	metabolic
26	6303	ABP1	SAT1	metabolic
26	6723	ABP1	SRM	metabolic
26	6799	ABP1	SULT1A2	metabolic
26	6817	ABP1	SULT1A1	metabolic
26	6818	ABP1	SULT1A3	metabolic
26	8288	ABP1	EPX	metabolic
26	8639	ABP1	AOC3	metabolic
26	8659	ABP1	ALDH4A1	metabolic
26	8854	ABP1	ALDH1A2	metabolic
26	284273	ABP1	ZADH2	metabolic
27	27	ABL2	ABL2	kinase
27	613	ABL2	BCR	literature,signaling
27	847	ABL2	CAT	literature,signaling,kinase
27	2876	ABL2	GPX1	literature,kinase
27	2885	ABL2	GRB2	binary,literature
27	3055	ABL2	HCK	literature,signaling
27	3265	ABL2	HRAS	literature
27	3716	ABL2	JAK1	literature
27	3958	ABL2	LGALS3	kinase
27	4294	ABL2	MAP3K10	literature
27	4690	ABL2	NCK1	binary,literature
27	5159	ABL2	PDGFRB	kinase
27	5295	ABL2	PIK3R1	binary,literature
27	5335	ABL2	PLCG1	binary,literature
27	5688	ABL2	PSMA7	kinase
27	6714	ABL2	SRC	binary,literature
27	8470	ABL2	SORBS2	literature,signaling
27	9610	ABL2	RIN1	literature
27	80306	ABL2	MED28	binary,literature
28	65983	ABO	GRAMD3	binary
28	84283	ABO	TMEM79	binary
30	34	ACAA1	ACADM	metabolic
30	35	ACAA1	ACADS	metabolic
30	36	ACAA1	ACADSB	metabolic
30	51	ACAA1	ACOX1	metabolic
30	549	ACAA1	AUH	metabolic
30	847	ACAA1	CAT	metabolic
30	3030	ACAA1	HADHA	metabolic
30	3032	ACAA1	HADHB	metabolic
30	3295	ACAA1	HSD17B4	metabolic
30	5052	ACAA1	PRDX1	metabolic
30	6647	ACAA1	SOD1	metabolic
30	6648	ACAA1	SOD2	metabolic
30	6649	ACAA1	SOD3	metabolic
30	7001	ACAA1	PRDX2	metabolic
30	8309	ACAA1	ACOX2	metabolic
30	80724	ACAA1	ACAD10	metabolic
30	84129	ACAA1	ACAD11	metabolic
31	408	ACACA	ARRB1	literature
31	672	ACACA	BRCA1	literature,signaling
31	3611	ACACA	ILK	literature
31	4163	ACACA	MCC	literature
31	5562	ACACA	PRKAA1	literature,kinase
31	5563	ACACA	PRKAA2	literature,signaling,kinase
31	5566	ACACA	PRKACA	kinase
31	5921	ACACA	RASA1	signaling
31	6310	ACACA	ATXN1	binary,literature,signaling
31	8536	ACACA	CAMK1	kinase
31	9391	ACACA	CIAO1	literature
31	57016	ACACA	AKR1B10	literature
31	57118	ACACA	CAMK1D	kinase
31	57172	ACACA	CAMK1G	kinase
32	5562	ACACB	PRKAA1	kinase
32	5563	ACACB	PRKAA2	literature,kinase
34	34	ACADM	ACADM	binary,literature
34	35	ACADM	ACADS	metabolic
34	36	ACADM	ACADSB	metabolic
34	51	ACADM	ACOX1	metabolic
34	549	ACADM	AUH	metabolic
34	593	ACADM	BCKDHA	metabolic
34	594	ACADM	BCKDHB	metabolic
34	847	ACADM	CAT	metabolic
34	5052	ACADM	PRDX1	metabolic
34	6647	ACADM	SOD1	metabolic
34	6648	ACADM	SOD2	metabolic
34	6649	ACADM	SOD3	metabolic
34	7001	ACADM	PRDX2	metabolic
34	8309	ACADM	ACOX2	metabolic
34	55268	ACADM	ECHDC2	metabolic
34	80724	ACADM	ACAD10	metabolic
34	84129	ACADM	ACAD11	metabolic
34	373509	ACADM	USP50	literature
34	387082	ACADM	SUMO4	literature
35	36	ACADS	ACADSB	metabolic
35	51	ACADS	ACOX1	metabolic
35	549	ACADS	AUH	metabolic
35	847	ACADS	CAT	metabolic
35	5052	ACADS	PRDX1	metabolic
35	6647	ACADS	SOD1	metabolic
35	6648	ACADS	SOD2	metabolic
35	6649	ACADS	SOD3	metabolic
35	7001	ACADS	PRDX2	metabolic
35	8309	ACADS	ACOX2	metabolic
35	55268	ACADS	ECHDC2	metabolic
35	80724	ACADS	ACAD10	metabolic
35	84129	ACADS	ACAD11	metabolic
36	51	ACADSB	ACOX1	metabolic
36	549	ACADSB	AUH	metabolic
36	593	ACADSB	BCKDHA	metabolic
36	594	ACADSB	BCKDHB	metabolic
36	847	ACADSB	CAT	metabolic
36	5052	ACADSB	PRDX1	metabolic
36	6647	ACADSB	SOD1	metabolic
36	6648	ACADSB	SOD2	metabolic
36	6649	ACADSB	SOD3	metabolic
36	7001	ACADSB	PRDX2	metabolic
36	8309	ACADSB	ACOX2	metabolic
36	55268	ACADSB	ECHDC2	metabolic
36	80724	ACADSB	ACAD10	metabolic
36	84129	ACADSB	ACAD11	metabolic
37	37	ACADVL	ACADVL	literature
37	999	ACADVL	CDH1	binary,literature
37	5036	ACADVL	PA2G4	literature
37	8562	ACADVL	DENR	literature
37	9775	ACADVL	EIF4A3	literature
38	39	ACAT1	ACAT2	metabolic
38	4163	ACAT1	MCC	literature
38	4350	ACAT1	MPG	literature
38	5019	ACAT1	OXCT1	metabolic
38	64064	ACAT1	OXCT2	metabolic
38	65125	ACAT1	WNK1	literature
38	65985	ACAT1	AACS	metabolic
39	39	ACAT2	ACAT2	binary,literature
39	4163	ACAT2	MCC	literature
39	5019	ACAT2	OXCT1	metabolic
39	5564	ACAT2	PRKAB1	literature
39	6927	ACAT2	HNF1A	regulatory
39	7189	ACAT2	TRAF6	literature
39	7416	ACAT2	VDAC1	literature
39	8900	ACAT2	CCNA1	literature
39	9474	ACAT2	ATG5	literature
39	64064	ACAT2	OXCT2	metabolic
39	65985	ACAT2	AACS	metabolic
39	84708	ACAT2	LNX1	binary
40	41	ACCN1	ACCN2	literature
40	9311	ACCN1	ACCN3	literature,signaling
40	9399	ACCN1	STOML1	literature
40	9463	ACCN1	PICK1	binary,literature,signaling
41	41	ACCN2	ACCN2	literature
41	5566	ACCN2	PRKACA	literature,signaling,kinase
41	5567	ACCN2	PRKACB	kinase
41	5568	ACCN2	PRKACG	kinase
41	9399	ACCN2	STOML1	literature
41	9463	ACCN2	PICK1	binary,literature,signaling
43	43	ACHE	ACHE	literature
43	5048	ACHE	PAFAH1B1	metabolic
43	5049	ACHE	PAFAH1B2	metabolic
43	5050	ACHE	PAFAH1B3	metabolic
43	5051	ACHE	PAFAH2	metabolic
43	7941	ACHE	PLA2G7	metabolic
43	8292	ACHE	COLQ	binary,literature,signaling
43	9421	ACHE	HAND1	literature,signaling
47	47	ACLY	ACLY	literature
47	4831	ACLY	NME2	literature
47	5564	ACLY	PRKAB1	literature
47	5566	ACLY	PRKACA	literature,signaling,kinase
47	5567	ACLY	PRKACB	kinase
47	5568	ACLY	PRKACG	kinase
47	6720	ACLY	SREBF1	regulatory
47	7030	ACLY	TFE3	literature
47	7428	ACLY	VHL	literature
47	8412	ACLY	BCAR3	literature
47	8793	ACLY	TNFRSF10D	literature
47	8900	ACLY	CCNA1	literature
47	9146	ACLY	HGS	literature
47	9641	ACLY	IKBKE	literature
47	654364	ACLY	NME1-NME2	literature
48	5578	ACO1	PRKCA	kinase
49	5104	ACR	SERPINA5	literature
49	7783	ACR	ZP2	literature
49	7784	ACR	ZP3	literature
50	5879	ACO2	RAC1	literature
50	65125	ACO2	WNK1	literature
51	549	ACOX1	AUH	metabolic
51	847	ACOX1	CAT	metabolic
51	6342	ACOX1	SCP2	literature
51	6517	ACOX1	SLC2A4	literature
51	6647	ACOX1	SOD1	metabolic
51	6648	ACOX1	SOD2	metabolic
51	6649	ACOX1	SOD3	metabolic
51	7001	ACOX1	PRDX2	metabolic
51	8309	ACOX1	ACOX2	metabolic
51	80724	ACOX1	ACAD10	metabolic
51	84129	ACOX1	ACAD11	metabolic
52	52	ACP1	ACP1	literature
52	6709	ACP1	SPTAN1	literature,signaling
52	7428	ACP1	VHL	literature
52	7535	ACP1	ZAP70	literature,signaling
52	9641	ACP1	IKBKE	literature
52	54874	ACP1	FNBP1L	binary,literature,signaling
52	55052	ACP1	MRPL20	binary,literature,signaling
52	55312	ACP1	RFK	metabolic
52	80308	ACP1	FLAD1	metabolic
53	953	ACP2	ENTPD1	metabolic
53	954	ACP2	ENTPD2	metabolic
53	955	ACP2	ENTPD6	metabolic
53	956	ACP2	ENTPD3	metabolic
53	957	ACP2	ENTPD5	metabolic
53	978	ACP2	CDA	metabolic
53	7083	ACP2	TK1	metabolic
53	7084	ACP2	TK2	metabolic
53	7298	ACP2	TYMS	metabolic
53	8833	ACP2	GMPS	metabolic
53	9583	ACP2	ENTPD4	metabolic
53	57379	ACP2	AICDA	metabolic
54	5516	ACP5	PPP2CB	signaling
54	5601	ACP5	MAPK9	binary,literature,signaling
54	6118	ACP5	RPA2	binary,literature,signaling
54	6696	ACP5	SPP1	literature,signaling
54	7704	ACP5	ZBTB16	binary,literature,signaling
54	8743	ACP5	TNFSF10	binary,literature,signaling
54	9141	ACP5	PDCD5	binary,literature,signaling
54	9410	ACP5	SNRNP40	binary,literature,signaling
54	54978	ACP5	C2orf18	binary,literature,signaling
55	55	ACPP	ACPP	literature
55	6462	ACPP	SHBG	literature,signaling
58	58	ACTA1	ACTA1	literature
58	881	ACTA1	CCIN	literature
58	5879	ACTA1	RAC1	literature,signaling
58	6198	ACTA1	RPS6KB1	literature
58	6271	ACTA1	S100A1	literature
58	6275	ACTA1	S100A4	literature,signaling
58	6525	ACTA1	SMTN	literature
58	6624	ACTA1	FSCN1	literature,signaling
58	6698	ACTA1	SPRR1A	literature
58	6708	ACTA1	SPTA1	literature,signaling
58	6709	ACTA1	SPTAN1	literature
58	6712	ACTA1	SPTBN2	literature,signaling
58	6714	ACTA1	SRC	literature
58	6876	ACTA1	TAGLN	literature
58	7082	ACTA1	TJP1	literature,signaling
58	7094	ACTA1	TLN1	literature,signaling
58	7114	ACTA1	TMSB4X	literature,signaling
58	7135	ACTA1	TNNI1	literature,signaling
58	7137	ACTA1	TNNI3	literature,signaling
58	7157	ACTA1	TP53	literature,signaling
58	7168	ACTA1	TPM1	literature
58	7170	ACTA1	TPM3	literature,signaling
58	7187	ACTA1	TRAF3	literature,signaling
58	7205	ACTA1	TRIP6	literature
58	7248	ACTA1	TSC1	literature
58	7273	ACTA1	TTN	literature,signaling
58	7402	ACTA1	UTRN	literature,signaling
58	7408	ACTA1	VASP	literature,signaling
58	7409	ACTA1	VAV1	literature,signaling
58	7414	ACTA1	VCL	literature,signaling
58	7429	ACTA1	VIL1	literature,signaling
58	7431	ACTA1	VIM	literature
58	8215	ACTA1	DVL1L1	literature
58	8522	ACTA1	GAS7	literature,signaling
58	8790	ACTA1	FPGT	binary
58	8826	ACTA1	IQGAP1	literature,signaling
58	9026	ACTA1	HIP1R	literature,signaling
58	9087	ACTA1	TMSB4Y	literature
58	9267	ACTA1	CYTH1	literature,signaling
58	9468	ACTA1	PCYT1B	literature
58	9493	ACTA1	KIF23	literature,signaling
58	9562	ACTA1	MINPP1	literature
58	9712	ACTA1	USP6NL	literature,signaling
58	9759	ACTA1	HDAC4	literature
58	60312	ACTA1	AFAP1	literature,signaling
58	64750	ACTA1	SMURF2	binary,literature
58	79083	ACTA1	MLPH	literature
58	84676	ACTA1	TRIM63	binary,literature
58	84687	ACTA1	PPP1R9B	literature
58	84962	ACTA1	AJUBA	literature,signaling
58	85477	ACTA1	SCIN	literature
58	91624	ACTA1	NEXN	literature
59	88	ACTA2	ACTN2	literature
59	6462	ACTA2	SHBG	literature,signaling
59	6640	ACTA2	SNTA1	literature,signaling
59	7114	ACTA2	TMSB4X	literature
59	7248	ACTA2	TSC1	binary,literature
59	7273	ACTA2	TTN	literature
59	9468	ACTA2	PCYT1B	literature
60	60	ACTB	ACTB	binary,literature
60	70	ACTB	ACTC1	literature,signaling
60	71	ACTB	ACTG1	binary,literature,signaling
60	81	ACTB	ACTN4	complexes
60	86	ACTB	ACTL6A	complexes,literature
60	829	ACTB	CAPZA1	literature,signaling
60	908	ACTB	CCT6A	literature
60	920	ACTB	CD4	literature
60	6117	ACTB	RPA1	literature
60	6118	ACTB	RPA2	literature
60	6119	ACTB	RPA3	literature
60	6129	ACTB	RPL7	literature
60	6130	ACTB	RPL7A	literature
60	6135	ACTB	RPL11	literature
60	6141	ACTB	RPL18	literature
60	6146	ACTB	RPL22	literature
60	6175	ACTB	RPLP0	literature
60	6176	ACTB	RPLP1	literature
60	6189	ACTB	RPS3A	literature
60	6191	ACTB	RPS4X	literature
60	6201	ACTB	RPS7	literature
60	6202	ACTB	RPS8	literature
60	6203	ACTB	RPS9	literature
60	6204	ACTB	RPS10	literature
60	6206	ACTB	RPS12	literature
60	6207	ACTB	RPS13	literature
60	6222	ACTB	RPS18	literature
60	6223	ACTB	RPS19	literature
60	6229	ACTB	RPS24	literature
60	6233	ACTB	RPS27A	literature
60	6282	ACTB	S100A11	literature,signaling
60	6336	ACTB	SCN10A	literature
60	6462	ACTB	SHBG	literature,signaling
60	6595	ACTB	SMARCA2	complexes
60	6597	ACTB	SMARCA4	complexes,literature,signaling
60	6598	ACTB	SMARCB1	complexes
60	6599	ACTB	SMARCC1	complexes
60	6601	ACTB	SMARCC2	complexes,literature
60	6602	ACTB	SMARCD1	complexes
60	6603	ACTB	SMARCD2	complexes
60	6604	ACTB	SMARCD3	complexes
60	6605	ACTB	SMARCE1	complexes,literature
60	6606	ACTB	SMN1	signaling
60	6709	ACTB	SPTAN1	literature,signaling
60	6712	ACTB	SPTBN2	literature
60	6714	ACTB	SRC	literature
60	6749	ACTB	SSRP1	literature
60	6780	ACTB	STAU1	literature
60	6810	ACTB	STX4	literature,signaling
60	6840	ACTB	SVIL	complexes
60	6853	ACTB	SYN1	complexes,literature
60	6854	ACTB	SYN2	complexes,literature
60	6950	ACTB	TCP1	literature
60	7052	ACTB	TGM2	literature,signaling
60	7082	ACTB	TJP1	complexes,literature
60	7083	ACTB	TK1	signaling
60	7088	ACTB	TLE1	complexes
60	7114	ACTB	TMSB4X	literature,signaling
60	7136	ACTB	TNNI2	literature,signaling
60	7155	ACTB	TOP2B	complexes
60	7168	ACTB	TPM1	literature,signaling
60	7169	ACTB	TPM2	literature,signaling
60	7170	ACTB	TPM3	literature,signaling
60	7203	ACTB	CCT3	literature
60	7248	ACTB	TSC1	binary,literature
60	7276	ACTB	TTR	signaling
60	7277	ACTB	TUBA4A	literature
60	7311	ACTB	UBA52	literature
60	7314	ACTB	UBB	literature
60	7316	ACTB	UBC	literature
60	7408	ACTB	VASP	literature
60	7415	ACTB	VCP	complexes
60	7416	ACTB	VDAC1	literature
60	7417	ACTB	VDAC2	literature
60	7419	ACTB	VDAC3	literature
60	7430	ACTB	EZR	literature,signaling
60	7431	ACTB	VIM	literature
60	7447	ACTB	VSNL1	literature,signaling
60	7534	ACTB	YWHAZ	literature
60	7846	ACTB	TUBA1A	literature
60	7965	ACTB	AIMP2	signaling
60	8089	ACTB	YEATS4	literature
60	8289	ACTB	ARID1A	complexes
60	8295	ACTB	TRRAP	complexes,literature
60	8339	ACTB	HIST1H2BG	literature
60	8343	ACTB	HIST1H2BF	literature
60	8344	ACTB	HIST1H2BE	literature
60	8346	ACTB	HIST1H2BI	literature
60	8347	ACTB	HIST1H2BC	literature
60	8439	ACTB	NSMAF	literature
60	8607	ACTB	RUVBL1	complexes,literature
60	8655	ACTB	DYNLL1	literature,signaling
60	8662	ACTB	EIF3B	literature
60	8663	ACTB	EIF3C	literature
60	8664	ACTB	EIF3D	literature
60	8668	ACTB	EIF3I	literature
60	8904	ACTB	CPNE1	literature,signaling
60	8932	ACTB	MBD2	complexes
60	8936	ACTB	WASF1	literature,signaling
60	8941	ACTB	CDK5R2	literature,signaling
60	9051	ACTB	PSTPIP1	literature
60	9219	ACTB	MTA2	complexes
60	9468	ACTB	PCYT1B	literature
60	9475	ACTB	ROCK2	literature
60	9564	ACTB	BCAR1	literature
60	9643	ACTB	MORF4L2	literature
60	64005	ACTB	MYO1G	literature
60	65979	ACTB	PHACTR4	literature
60	80314	ACTB	EPC1	literature
60	83988	ACTB	NCALD	literature,signaling
60	84700	ACTB	MYO18B	literature,signaling
60	85461	ACTB	TANC1	literature,signaling
60	85464	ACTB	SSH2	literature
60	653361	ACTB	NCF1	binary,literature
70	81	ACTC1	ACTN4	literature,signaling
70	823	ACTC1	CAPN1	literature
70	7414	ACTC1	VCL	signaling
70	7430	ACTC1	EZR	literature,signaling
70	7454	ACTC1	WAS	literature,signaling
70	7456	ACTC1	WIPF1	literature,signaling
70	8655	ACTC1	DYNLL1	literature,signaling
70	8790	ACTC1	FPGT	binary
70	84676	ACTC1	TRIM63	binary,literature
70	85477	ACTC1	SCIN	literature,signaling
71	71	ACTG1	ACTG1	binary,literature
71	999	ACTG1	CDH1	literature
71	7114	ACTG1	TMSB4X	literature,signaling
71	7132	ACTG1	TNFRSF1A	literature
71	7133	ACTG1	TNFRSF1B	literature
71	7185	ACTG1	TRAF1	literature
71	7186	ACTG1	TRAF2	literature
71	7189	ACTG1	TRAF6	literature
71	7408	ACTG1	VASP	literature,signaling
71	7414	ACTG1	VCL	signaling
71	7429	ACTG1	VIL1	literature,signaling
71	8517	ACTG1	IKBKG	literature
71	8655	ACTG1	DYNLL1	literature,signaling
71	8717	ACTG1	TRADD	literature
71	8737	ACTG1	RIPK1	literature
71	8767	ACTG1	RIPK2	literature
71	8936	ACTG1	WASF1	literature,signaling
71	9020	ACTG1	MAP3K14	literature
71	9087	ACTG1	TMSB4Y	literature,signaling
71	9252	ACTG1	RPS6KA5	signaling
71	9638	ACTG1	FEZ1	literature
71	9641	ACTG1	IKBKE	literature
71	9978	ACTG1	RBX1	literature
71	79574	ACTG1	EPS8L3	literature
71	79837	ACTG1	PIP4K2C	signaling
71	85477	ACTG1	SCIN	literature,signaling
71	93661	ACTG1	CAPZA3	literature
72	87	ACTG2	ACTN1	binary
72	7284	ACTG2	TUFM	complexes
72	7307	ACTG2	U2AF1	complexes
72	7454	ACTG2	WAS	complexes
72	7846	ACTG2	TUBA1A	complexes
72	8342	ACTG2	HIST1H2BM	complexes
72	8971	ACTG2	H1FX	complexes
72	9045	ACTG2	RPL14	complexes
72	9188	ACTG2	DDX21	complexes
72	9221	ACTG2	NOLC1	complexes
72	9349	ACTG2	RPL23	complexes
72	81027	ACTG2	TUBB1	complexes
81	88	ACTN4	ACTN2	literature
81	89	ACTN4	ACTN3	binary,literature,signaling
81	815	ACTN4	CAMK2A	literature,signaling
81	816	ACTN4	CAMK2B	literature,signaling
81	818	ACTN4	CAMK2G	literature,signaling
81	999	ACTN4	CDH1	binary,literature
81	8161	ACTN4	COIL	binary,literature,signaling
81	9124	ACTN4	PDLIM1	binary,literature,signaling
81	9223	ACTN4	MAGI1	literature,signaling
81	9351	ACTN4	SLC9A3R2	literature,signaling
81	9712	ACTN4	USP6NL	literature,signaling
86	892	ACTL6A	CCNC	complexes
86	8607	ACTL6A	RUVBL1	complexes,literature,signaling
86	8815	ACTL6A	BANF1	literature
86	8819	ACTL6A	SAP30	complexes
86	8932	ACTL6A	MBD2	complexes
86	9031	ACTL6A	BAZ1B	complexes,literature
86	9219	ACTL6A	MTA2	complexes
86	9412	ACTL6A	MED21	complexes
86	9643	ACTL6A	MORF4L2	complexes,literature
86	93973	ACTL6A	ACTR8	complexes,literature
87	87	ACTN1	ACTN1	binary,literature
87	89	ACTN1	ACTN3	binary
87	999	ACTN1	CDH1	literature
87	8850	ACTN1	KAT2B	signaling
87	8851	ACTN1	CDK5R1	literature,signaling
87	8941	ACTN1	CDK5R2	literature,signaling
87	9124	ACTN1	PDLIM1	literature,signaling
87	9282	ACTN1	MED14	signaling
87	9499	ACTN1	MYOT	literature,signaling
87	9852	ACTN1	EPM2AIP1	binary
87	91977	ACTN1	MYOZ3	literature,signaling
88	88	ACTN2	ACTN2	binary,literature
88	89	ACTN2	ACTN3	literature,signaling
88	8850	ACTN2	KAT2B	signaling
88	8856	ACTN2	NR1I2	signaling
88	9124	ACTN2	PDLIM1	literature,signaling
88	9282	ACTN2	MED14	signaling
88	9611	ACTN2	NCOR1	signaling
88	91977	ACTN2	MYOZ3	literature,signaling
89	89	ACTN3	ACTN3	binary,literature
90	91	ACVR1	ACVR1B	literature,signaling
90	92	ACVR1	ACVR2A	literature
90	93	ACVR1	ACVR2B	literature
90	9306	ACVR1	SOCS6	literature,signaling
90	9482	ACVR1	STX8	literature,signaling
91	91	ACVR1B	ACVR1B	literature
91	92	ACVR1B	ACVR2A	literature
91	93	ACVR1B	ACVR2B	literature,signaling
91	9392	ACVR1B	TGFBRAP1	literature,signaling
92	92	ACVR2A	ACVR2A	literature
92	93	ACVR2A	ACVR2B	literature
92	94	ACVR2A	ACVRL1	literature,signaling
92	9863	ACVR2A	MAGI2	literature,signaling
93	9392	ACVR2B	TGFBRAP1	literature,signaling
95	95	ACY1	ACY1	binary,literature
100	53	ADA	ACP2	metabolic
100	134	ADA	ADORA1	literature,signaling
100	135	ADA	ADORA2A	literature,signaling
100	136	ADA	ADORA2B	literature,signaling
100	1803	ADA	DPP4	literature,signaling
100	1812	ADA	DRD1	literature,signaling
100	2885	ADA	GRB2	literature,signaling
100	2908	ADA	NR3C1	literature,signaling
100	4602	ADA	MYB	regulatory
100	4907	ADA	NT5E	metabolic
100	6667	ADA	SP1	regulatory
100	7161	ADA	TP73	regulatory
100	22978	ADA	NT5C2	metabolic
100	30833	ADA	NT5C	metabolic
100	51176	ADA	LEF1	regulatory
100	51251	ADA	NT5C3	metabolic
100	56953	ADA	NT5M	metabolic
100	93034	ADA	NT5C1B	metabolic
102	367	ADAM10	AR	literature
102	558	ADAM10	AXL	literature,signaling
102	1942	ADAM10	EFNA1	literature,signaling
102	1943	ADAM10	EFNA2	literature,signaling
102	2042	ADAM10	EPHA3	literature,signaling
102	2885	ADAM10	GRB2	literature
102	2923	ADAM10	PDIA3	literature
102	3932	ADAM10	LCK	literature
102	4085	ADAM10	MAD2L1	literature
102	5245	ADAM10	PHB	literature
102	5774	ADAM10	PTPN3	literature
102	7039	ADAM10	TGFA	literature,signaling
102	28514	ADAM10	DLL1	literature,signaling
102	152503	ADAM10	SH3D19	signaling
103	103	ADAR	ADAR	literature
103	1660	ADAR	DHX9	complexes
103	2547	ADAR	XRCC6	complexes
103	3069	ADAR	HDLBP	complexes,literature
103	3608	ADAR	ILF2	literature
103	3609	ADAR	ILF3	literature
103	5591	ADAR	PRKDC	complexes
103	5976	ADAR	UPF1	literature
103	7514	ADAR	XPO1	literature
103	7520	ADAR	XRCC5	complexes
105	7341	ADARB2	SUMO1	literature
107	108	ADCY1	ADCY2	literature
107	2771	ADCY1	GNAI2	literature
107	5136	ADCY1	PDE1A	metabolic
107	5137	ADCY1	PDE1C	metabolic
107	5138	ADCY1	PDE2A	metabolic
107	5139	ADCY1	PDE3A	metabolic
107	5140	ADCY1	PDE3B	metabolic
107	5141	ADCY1	PDE4A	metabolic
107	5142	ADCY1	PDE4B	metabolic
107	5143	ADCY1	PDE4C	metabolic
107	5144	ADCY1	PDE4D	metabolic
107	5145	ADCY1	PDE6A	metabolic
107	5146	ADCY1	PDE6C	metabolic
107	5147	ADCY1	PDE6D	metabolic
107	5148	ADCY1	PDE6G	metabolic
107	5149	ADCY1	PDE6H	metabolic
107	5150	ADCY1	PDE7A	metabolic
107	5151	ADCY1	PDE8A	metabolic
107	5152	ADCY1	PDE9A	metabolic
107	5153	ADCY1	PDE1B	metabolic
107	5158	ADCY1	PDE6B	metabolic
107	8622	ADCY1	PDE8B	metabolic
107	8654	ADCY1	PDE5A	metabolic
107	10846	ADCY1	PDE10A	metabolic
107	27115	ADCY1	PDE7B	metabolic
107	50940	ADCY1	PDE11A	metabolic
108	111	ADCY2	ADCY5	literature
108	2778	ADCY2	GNAS	literature
108	5136	ADCY2	PDE1A	metabolic
108	5137	ADCY2	PDE1C	metabolic
108	5138	ADCY2	PDE2A	metabolic
108	5139	ADCY2	PDE3A	metabolic
108	5140	ADCY2	PDE3B	metabolic
108	5141	ADCY2	PDE4A	metabolic
108	5142	ADCY2	PDE4B	metabolic
108	5143	ADCY2	PDE4C	metabolic
108	5144	ADCY2	PDE4D	metabolic
108	5145	ADCY2	PDE6A	metabolic
108	5146	ADCY2	PDE6C	metabolic
108	5147	ADCY2	PDE6D	metabolic
108	5148	ADCY2	PDE6G	metabolic
108	5149	ADCY2	PDE6H	metabolic
108	5150	ADCY2	PDE7A	metabolic
108	5151	ADCY2	PDE8A	metabolic
108	5152	ADCY2	PDE9A	metabolic
108	5153	ADCY2	PDE1B	metabolic
108	5158	ADCY2	PDE6B	metabolic
108	8622	ADCY2	PDE8B	metabolic
108	8654	ADCY2	PDE5A	metabolic
108	10846	ADCY2	PDE10A	metabolic
108	27115	ADCY2	PDE7B	metabolic
108	50940	ADCY2	PDE11A	metabolic
109	815	ADCY3	CAMK2A	kinase
109	816	ADCY3	CAMK2B	kinase
109	817	ADCY3	CAMK2D	kinase
109	818	ADCY3	CAMK2G	literature,kinase
109	5136	ADCY3	PDE1A	metabolic
109	5137	ADCY3	PDE1C	metabolic
109	5138	ADCY3	PDE2A	metabolic
109	5139	ADCY3	PDE3A	metabolic
109	5140	ADCY3	PDE3B	metabolic
109	5141	ADCY3	PDE4A	metabolic
109	5142	ADCY3	PDE4B	metabolic
109	5143	ADCY3	PDE4C	metabolic
109	5144	ADCY3	PDE4D	metabolic
109	5145	ADCY3	PDE6A	metabolic
109	5146	ADCY3	PDE6C	metabolic
109	5147	ADCY3	PDE6D	metabolic
109	5148	ADCY3	PDE6G	metabolic
109	5149	ADCY3	PDE6H	metabolic
109	5150	ADCY3	PDE7A	metabolic
109	5151	ADCY3	PDE8A	metabolic
109	5152	ADCY3	PDE9A	metabolic
109	5153	ADCY3	PDE1B	metabolic
109	5158	ADCY3	PDE6B	metabolic
109	8622	ADCY3	PDE8B	metabolic
109	8654	ADCY3	PDE5A	metabolic
109	27115	ADCY3	PDE7B	metabolic
109	50940	ADCY3	PDE11A	metabolic
109	161003	ADCY3	STOML3	literature
111	111	ADCY5	ADCY5	literature
111	2770	ADCY5	GNAI1	literature,signaling
111	2778	ADCY5	GNAS	literature,signaling
111	5136	ADCY5	PDE1A	metabolic
111	5137	ADCY5	PDE1C	metabolic
111	5138	ADCY5	PDE2A	metabolic
111	5139	ADCY5	PDE3A	metabolic
111	5140	ADCY5	PDE3B	metabolic
111	5141	ADCY5	PDE4A	metabolic
111	5142	ADCY5	PDE4B	metabolic
111	5143	ADCY5	PDE4C	metabolic
111	5144	ADCY5	PDE4D	metabolic
111	5145	ADCY5	PDE6A	metabolic
111	5146	ADCY5	PDE6C	metabolic
111	5147	ADCY5	PDE6D	metabolic
111	5148	ADCY5	PDE6G	metabolic
111	5149	ADCY5	PDE6H	metabolic
111	5150	ADCY5	PDE7A	metabolic
111	5151	ADCY5	PDE8A	metabolic
111	5152	ADCY5	PDE9A	metabolic
111	5153	ADCY5	PDE1B	metabolic
111	5158	ADCY5	PDE6B	metabolic
111	5566	ADCY5	PRKACA	literature,signaling
111	5578	ADCY5	PRKCA	literature,signaling
111	5590	ADCY5	PRKCZ	literature,signaling
111	5997	ADCY5	RGS2	literature
111	8622	ADCY5	PDE8B	metabolic
111	8654	ADCY5	PDE5A	metabolic
111	27115	ADCY5	PDE7B	metabolic
111	50940	ADCY5	PDE11A	metabolic
112	1139	ADCY6	CHRNA7	literature,signaling
112	2778	ADCY6	GNAS	literature,signaling
112	5136	ADCY6	PDE1A	metabolic
112	5137	ADCY6	PDE1C	metabolic
112	5138	ADCY6	PDE2A	metabolic
112	5139	ADCY6	PDE3A	metabolic
112	5140	ADCY6	PDE3B	metabolic
112	5141	ADCY6	PDE4A	metabolic
112	5142	ADCY6	PDE4B	metabolic
112	5143	ADCY6	PDE4C	metabolic
112	5144	ADCY6	PDE4D	metabolic
112	5145	ADCY6	PDE6A	metabolic
112	5146	ADCY6	PDE6C	metabolic
112	5147	ADCY6	PDE6D	metabolic
112	5148	ADCY6	PDE6G	metabolic
112	5149	ADCY6	PDE6H	metabolic
112	5150	ADCY6	PDE7A	metabolic
112	5151	ADCY6	PDE8A	metabolic
112	5152	ADCY6	PDE9A	metabolic
112	5153	ADCY6	PDE1B	metabolic
112	5158	ADCY6	PDE6B	metabolic
112	5894	ADCY6	RAF1	literature,signaling
112	6310	ADCY6	ATXN1	binary,literature,signaling
112	8622	ADCY6	PDE8B	metabolic
112	8654	ADCY6	PDE5A	metabolic
112	27115	ADCY6	PDE7B	metabolic
112	50940	ADCY6	PDE11A	metabolic
113	5136	ADCY7	PDE1A	metabolic
113	5137	ADCY7	PDE1C	metabolic
113	5138	ADCY7	PDE2A	metabolic
113	5139	ADCY7	PDE3A	metabolic
113	5140	ADCY7	PDE3B	metabolic
113	5141	ADCY7	PDE4A	metabolic
113	5142	ADCY7	PDE4B	metabolic
113	5143	ADCY7	PDE4C	metabolic
113	5144	ADCY7	PDE4D	metabolic
113	5145	ADCY7	PDE6A	metabolic
113	5146	ADCY7	PDE6C	metabolic
113	5147	ADCY7	PDE6D	metabolic
113	5148	ADCY7	PDE6G	metabolic
113	5149	ADCY7	PDE6H	metabolic
113	5150	ADCY7	PDE7A	metabolic
113	5151	ADCY7	PDE8A	metabolic
113	5152	ADCY7	PDE9A	metabolic
113	5153	ADCY7	PDE1B	metabolic
113	5158	ADCY7	PDE6B	metabolic
113	5580	ADCY7	PRKCD	literature
113	8622	ADCY7	PDE8B	metabolic
113	8654	ADCY7	PDE5A	metabolic
113	27115	ADCY7	PDE7B	metabolic
113	50940	ADCY7	PDE11A	metabolic
114	801	ADCY8	CALM1	literature,signaling
114	5136	ADCY8	PDE1A	metabolic
114	5137	ADCY8	PDE1C	metabolic
114	5138	ADCY8	PDE2A	metabolic
114	5139	ADCY8	PDE3A	metabolic
114	5140	ADCY8	PDE3B	metabolic
114	5141	ADCY8	PDE4A	metabolic
114	5142	ADCY8	PDE4B	metabolic
114	5143	ADCY8	PDE4C	metabolic
114	5144	ADCY8	PDE4D	metabolic
114	5145	ADCY8	PDE6A	metabolic
114	5146	ADCY8	PDE6C	metabolic
114	5147	ADCY8	PDE6D	metabolic
114	5148	ADCY8	PDE6G	metabolic
114	5149	ADCY8	PDE6H	metabolic
114	5150	ADCY8	PDE7A	metabolic
114	5151	ADCY8	PDE8A	metabolic
114	5152	ADCY8	PDE9A	metabolic
114	5153	ADCY8	PDE1B	metabolic
114	5158	ADCY8	PDE6B	metabolic
114	5515	ADCY8	PPP2CA	literature,signaling
114	8622	ADCY8	PDE8B	metabolic
114	8654	ADCY8	PDE5A	metabolic
114	27115	ADCY8	PDE7B	metabolic
114	50940	ADCY8	PDE11A	metabolic
115	5136	ADCY9	PDE1A	metabolic
115	5137	ADCY9	PDE1C	metabolic
115	5138	ADCY9	PDE2A	metabolic
115	5139	ADCY9	PDE3A	metabolic
115	5140	ADCY9	PDE3B	metabolic
115	5141	ADCY9	PDE4A	metabolic
115	5142	ADCY9	PDE4B	metabolic
115	5143	ADCY9	PDE4C	metabolic
115	5144	ADCY9	PDE4D	metabolic
115	5145	ADCY9	PDE6A	metabolic
115	5146	ADCY9	PDE6C	metabolic
115	5147	ADCY9	PDE6D	metabolic
115	5148	ADCY9	PDE6G	metabolic
115	5149	ADCY9	PDE6H	metabolic
115	5150	ADCY9	PDE7A	metabolic
115	5151	ADCY9	PDE8A	metabolic
115	5152	ADCY9	PDE9A	metabolic
115	5153	ADCY9	PDE1B	metabolic
115	5158	ADCY9	PDE6B	metabolic
115	8622	ADCY9	PDE8B	metabolic
115	8654	ADCY9	PDE5A	metabolic
115	27115	ADCY9	PDE7B	metabolic
115	50940	ADCY9	PDE11A	metabolic
116	117	ADCYAP1	ADCYAP1R1	literature,signaling
116	835	ADCYAP1	CASP2	literature,signaling
116	4311	ADCYAP1	MME	literature,signaling
116	6344	ADCYAP1	SCTR	literature,signaling
116	6469	ADCYAP1	SHH	literature
116	7433	ADCYAP1	VIPR1	literature,signaling
116	7434	ADCYAP1	VIPR2	literature,signaling
116	27151	ADCYAP1	CPAMD8	literature
117	801	ADCYAP1R1	CALM1	literature,signaling
117	805	ADCYAP1R1	CALM2	literature
117	808	ADCYAP1R1	CALM3	literature
118	119	ADD1	ADD2	literature,signaling
118	476	ADD1	ATP1A1	literature
118	801	ADD1	CALM1	literature,signaling
118	836	ADD1	CASP3	literature,signaling
118	1460	ADD1	CSNK2B	signaling
118	3398	ADD1	ID2	literature,signaling
118	3399	ADD1	ID3	literature,signaling
118	5566	ADD1	PRKACA	literature,signaling,kinase
118	5567	ADD1	PRKACB	kinase
118	5568	ADD1	PRKACG	kinase
118	5578	ADD1	PRKCA	kinase
118	5579	ADD1	PRKCB	kinase
118	5580	ADD1	PRKCD	literature,signaling,kinase
118	5581	ADD1	PRKCE	kinase
118	5582	ADD1	PRKCG	kinase
118	5583	ADD1	PRKCH	kinase
118	5584	ADD1	PRKCI	kinase
118	5588	ADD1	PRKCQ	kinase
118	5590	ADD1	PRKCZ	kinase
118	5989	ADD1	RFX1	binary,literature
118	6093	ADD1	ROCK1	literature,signaling,kinase
118	6708	ADD1	SPTA1	literature,signaling
118	6709	ADD1	SPTAN1	literature
118	6710	ADD1	SPTB	literature,signaling
118	7083	ADD1	TK1	signaling
118	9242	ADD1	MSC	binary
118	9475	ADD1	ROCK2	kinase
118	79760	ADD1	GEMIN7	signaling
118	81631	ADD1	MAP1LC3B	signaling
119	119	ADD2	ADD2	literature
119	801	ADD2	CALM1	literature,signaling
119	2534	ADD2	FYN	literature,signaling,kinase
119	5566	ADD2	PRKACA	literature,signaling,kinase
119	5567	ADD2	PRKACB	kinase
119	5568	ADD2	PRKACG	kinase
119	5578	ADD2	PRKCA	kinase
119	5579	ADD2	PRKCB	kinase
119	5580	ADD2	PRKCD	literature,signaling,kinase
119	5581	ADD2	PRKCE	kinase
119	5582	ADD2	PRKCG	kinase
119	5583	ADD2	PRKCH	kinase
119	5584	ADD2	PRKCI	kinase
119	5588	ADD2	PRKCQ	kinase
119	5590	ADD2	PRKCZ	kinase
119	5803	ADD2	PTPRZ1	literature,signaling
119	22895	ADD2	RPH3A	literature,signaling
120	5578	ADD3	PRKCA	literature,kinase
120	5579	ADD3	PRKCB	kinase
120	5580	ADD3	PRKCD	kinase
120	5581	ADD3	PRKCE	kinase
120	5582	ADD3	PRKCG	kinase
120	5583	ADD3	PRKCH	kinase
120	5584	ADD3	PRKCI	kinase
120	5588	ADD3	PRKCQ	kinase
120	5590	ADD3	PRKCZ	kinase
123	375	PLIN2	ARF1	literature
123	5602	PLIN2	MAPK10	binary,literature
123	51099	PLIN2	ABHD5	literature
124	26	ADH1A	ABP1	metabolic
124	124	ADH1A	ADH1A	literature
124	216	ADH1A	ALDH1A1	metabolic
124	217	ADH1A	ALDH2	metabolic
124	218	ADH1A	ALDH3A1	metabolic
124	219	ADH1A	ALDH1B1	metabolic
124	220	ADH1A	ALDH1A3	metabolic
124	221	ADH1A	ALDH3B1	metabolic
124	222	ADH1A	ALDH3B2	metabolic
124	223	ADH1A	ALDH9A1	metabolic
124	224	ADH1A	ALDH3A2	metabolic
124	231	ADH1A	AKR1B1	metabolic
124	314	ADH1A	AOC2	metabolic
124	501	ADH1A	ALDH7A1	metabolic
124	4128	ADH1A	MAOA	metabolic
124	4129	ADH1A	MAOB	metabolic
124	4329	ADH1A	ALDH6A1	metabolic
124	5832	ADH1A	ALDH18A1	metabolic
124	7915	ADH1A	ALDH5A1	metabolic
124	8639	ADH1A	AOC3	metabolic
124	8659	ADH1A	ALDH4A1	metabolic
124	8854	ADH1A	ALDH1A2	metabolic
125	26	ADH1B	ABP1	metabolic
125	125	ADH1B	ADH1B	literature
125	216	ADH1B	ALDH1A1	metabolic
125	217	ADH1B	ALDH2	metabolic
125	218	ADH1B	ALDH3A1	metabolic
125	219	ADH1B	ALDH1B1	metabolic
125	220	ADH1B	ALDH1A3	metabolic
125	221	ADH1B	ALDH3B1	metabolic
125	222	ADH1B	ALDH3B2	metabolic
125	223	ADH1B	ALDH9A1	metabolic
125	224	ADH1B	ALDH3A2	metabolic
125	231	ADH1B	AKR1B1	metabolic
125	314	ADH1B	AOC2	metabolic
125	501	ADH1B	ALDH7A1	metabolic
125	4128	ADH1B	MAOA	metabolic
125	4129	ADH1B	MAOB	metabolic
125	4329	ADH1B	ALDH6A1	metabolic
125	5832	ADH1B	ALDH18A1	metabolic
125	7915	ADH1B	ALDH5A1	metabolic
125	8639	ADH1B	AOC3	metabolic
125	8659	ADH1B	ALDH4A1	metabolic
125	8854	ADH1B	ALDH1A2	metabolic
126	26	ADH1C	ABP1	metabolic
126	126	ADH1C	ADH1C	literature
126	216	ADH1C	ALDH1A1	metabolic
126	217	ADH1C	ALDH2	metabolic
126	218	ADH1C	ALDH3A1	metabolic
126	219	ADH1C	ALDH1B1	metabolic
126	220	ADH1C	ALDH1A3	metabolic
126	221	ADH1C	ALDH3B1	metabolic
126	222	ADH1C	ALDH3B2	metabolic
126	223	ADH1C	ALDH9A1	metabolic
126	224	ADH1C	ALDH3A2	metabolic
126	231	ADH1C	AKR1B1	metabolic
126	314	ADH1C	AOC2	metabolic
126	501	ADH1C	ALDH7A1	metabolic
126	4128	ADH1C	MAOA	metabolic
126	4129	ADH1C	MAOB	metabolic
126	4329	ADH1C	ALDH6A1	metabolic
126	5832	ADH1C	ALDH18A1	metabolic
126	5914	ADH1C	RARA	regulatory
126	5915	ADH1C	RARB	regulatory
126	6256	ADH1C	RXRA	regulatory
126	7915	ADH1C	ALDH5A1	metabolic
126	8639	ADH1C	AOC3	metabolic
126	8659	ADH1C	ALDH4A1	metabolic
126	8854	ADH1C	ALDH1A2	metabolic
126	9970	ADH1C	NR1I3	regulatory
127	26	ADH4	ABP1	metabolic
127	216	ADH4	ALDH1A1	metabolic
127	217	ADH4	ALDH2	metabolic
127	218	ADH4	ALDH3A1	metabolic
127	219	ADH4	ALDH1B1	metabolic
127	220	ADH4	ALDH1A3	metabolic
127	221	ADH4	ALDH3B1	metabolic
127	222	ADH4	ALDH3B2	metabolic
127	223	ADH4	ALDH9A1	metabolic
127	224	ADH4	ALDH3A2	metabolic
127	231	ADH4	AKR1B1	metabolic
127	314	ADH4	AOC2	metabolic
127	501	ADH4	ALDH7A1	metabolic
127	4128	ADH4	MAOA	metabolic
127	4129	ADH4	MAOB	metabolic
127	4329	ADH4	ALDH6A1	metabolic
127	5832	ADH4	ALDH18A1	metabolic
127	7915	ADH4	ALDH5A1	metabolic
127	8639	ADH4	AOC3	metabolic
127	8659	ADH4	ALDH4A1	metabolic
127	8854	ADH4	ALDH1A2	metabolic
128	26	ADH5	ABP1	metabolic
128	128	ADH5	ADH5	literature
128	216	ADH5	ALDH1A1	metabolic
128	217	ADH5	ALDH2	metabolic
128	218	ADH5	ALDH3A1	metabolic
128	219	ADH5	ALDH1B1	metabolic
128	220	ADH5	ALDH1A3	metabolic
128	221	ADH5	ALDH3B1	metabolic
128	222	ADH5	ALDH3B2	metabolic
128	223	ADH5	ALDH9A1	metabolic
128	224	ADH5	ALDH3A2	metabolic
128	231	ADH5	AKR1B1	metabolic
128	314	ADH5	AOC2	metabolic
128	501	ADH5	ALDH7A1	metabolic
128	2098	ADH5	ESD	metabolic
128	4128	ADH5	MAOA	metabolic
128	4129	ADH5	MAOB	metabolic
128	4329	ADH5	ALDH6A1	metabolic
128	4353	ADH5	MPO	metabolic
128	5832	ADH5	ALDH18A1	metabolic
128	7157	ADH5	TP53	literature
128	7161	ADH5	TP73	literature
128	7915	ADH5	ALDH5A1	metabolic
128	8288	ADH5	EPX	metabolic
128	8626	ADH5	TP63	literature
128	8639	ADH5	AOC3	metabolic
128	8659	ADH5	ALDH4A1	metabolic
128	8854	ADH5	ALDH1A2	metabolic
130	26	ADH6	ABP1	metabolic
130	216	ADH6	ALDH1A1	metabolic
130	217	ADH6	ALDH2	metabolic
130	218	ADH6	ALDH3A1	metabolic
130	219	ADH6	ALDH1B1	metabolic
130	220	ADH6	ALDH1A3	metabolic
130	221	ADH6	ALDH3B1	metabolic
130	222	ADH6	ALDH3B2	metabolic
130	223	ADH6	ALDH9A1	metabolic
130	224	ADH6	ALDH3A2	metabolic
130	231	ADH6	AKR1B1	metabolic
130	314	ADH6	AOC2	metabolic
130	501	ADH6	ALDH7A1	metabolic
130	4128	ADH6	MAOA	metabolic
130	4129	ADH6	MAOB	metabolic
130	4329	ADH6	ALDH6A1	metabolic
130	5832	ADH6	ALDH18A1	metabolic
130	7915	ADH6	ALDH5A1	metabolic
130	8639	ADH6	AOC3	metabolic
130	8659	ADH6	ALDH4A1	metabolic
130	8854	ADH6	ALDH1A2	metabolic
131	26	ADH7	ABP1	metabolic
131	131	ADH7	ADH7	literature
131	216	ADH7	ALDH1A1	metabolic
131	217	ADH7	ALDH2	metabolic
131	218	ADH7	ALDH3A1	metabolic
131	219	ADH7	ALDH1B1	metabolic
131	220	ADH7	ALDH1A3	metabolic
131	221	ADH7	ALDH3B1	metabolic
131	222	ADH7	ALDH3B2	metabolic
131	223	ADH7	ALDH9A1	metabolic
131	224	ADH7	ALDH3A2	metabolic
131	231	ADH7	AKR1B1	metabolic
131	314	ADH7	AOC2	metabolic
131	501	ADH7	ALDH7A1	metabolic
131	4128	ADH7	MAOA	metabolic
131	4129	ADH7	MAOB	metabolic
131	4329	ADH7	ALDH6A1	metabolic
131	5832	ADH7	ALDH18A1	metabolic
131	7915	ADH7	ALDH5A1	metabolic
131	8639	ADH7	AOC3	metabolic
131	8659	ADH7	ALDH4A1	metabolic
131	8854	ADH7	ALDH1A2	metabolic
133	133	ADM	ADM	literature
133	1906	ADM	EDN1	literature,signaling
133	3075	ADM	CFH	literature,signaling
133	4311	ADM	MME	literature,signaling
133	7020	ADM	TFAP2A	regulatory
134	1812	ADORA1	DRD1	literature,signaling
134	2037	ADORA1	EPB41L2	literature,signaling
134	2771	ADORA1	GNAI2	literature,signaling
134	2775	ADORA1	GNAO1	literature,signaling
134	2778	ADORA1	GNAS	literature,signaling
134	2781	ADORA1	GNAZ	literature,signaling
134	2911	ADORA1	GRM1	literature,signaling
134	5028	ADORA1	P2RY1	literature,signaling
134	342371	ADORA1	ATXN1L	signaling
135	81	ADORA2A	ACTN4	binary,literature,signaling
135	87	ADORA2A	ACTN1	binary,literature,signaling
135	88	ADORA2A	ACTN2	binary,literature,signaling
135	89	ADORA2A	ACTN3	binary,literature,signaling
135	135	ADORA2A	ADORA2A	binary,literature
135	805	ADORA2A	CALM2	literature
135	1813	ADORA2A	DRD2	literature,signaling
135	6667	ADORA2A	SP1	regulatory
135	9266	ADORA2A	CYTH2	literature,signaling
136	1630	ADORA2B	DCC	literature,signaling
136	7430	ADORA2B	EZR	literature,signaling
136	9351	ADORA2B	SLC9A3R2	literature,signaling
136	9423	ADORA2B	NTN1	literature
141	3024	ADPRH	HIST1H1A	literature
141	7024	ADPRH	TFCP2	binary
142	60	PARP1	ACTB	complexes
142	142	PARP1	PARP1	binary,literature
142	326	PARP1	AIRE	literature
142	596	PARP1	BCL2	literature,signaling
142	811	PARP1	CALR	complexes
142	817	PARP1	CAMK2D	complexes
142	834	PARP1	CASP1	literature,signaling
142	836	PARP1	CASP3	literature
142	890	PARP1	CCNA2	complexes
142	891	PARP1	CCNB1	complexes
142	983	PARP1	CDK1	complexes
142	1511	PARP1	CTSG	literature,signaling
142	1869	PARP1	E2F1	binary,literature
142	2033	PARP1	EP300	literature
142	2074	PARP1	ERCC6	literature,signaling
142	2099	PARP1	ESR1	literature
142	2308	PARP1	FOXO1	literature
142	2547	PARP1	XRCC6	complexes,literature,binary
142	2631	PARP1	GBAS	literature
142	3002	PARP1	GZMB	literature,signaling
142	3014	PARP1	H2AFX	complexes,literature
142	3015	PARP1	H2AFZ	literature
142	3020	PARP1	H3F3A	complexes,literature
142	3280	PARP1	HES1	complexes
142	3306	PARP1	HSPA2	literature
142	3308	PARP1	HSPA4	complexes
142	3309	PARP1	HSPA5	complexes
142	3551	PARP1	IKBKB	literature
142	3836	PARP1	KPNA1	literature
142	3839	PARP1	KPNA3	literature
142	3978	PARP1	LIG1	complexes
142	3980	PARP1	LIG3	literature
142	4000	PARP1	LMNA	literature
142	4361	PARP1	MRE11A	complexes
142	4605	PARP1	MYBL2	literature,signaling
142	4628	PARP1	MYH10	complexes
142	4691	PARP1	NCL	complexes,literature,signaling
142	4738	PARP1	NEDD8	literature,signaling
142	4790	PARP1	NFKB1	literature,signaling
142	4791	PARP1	NFKB2	literature
142	4841	PARP1	NONO	complexes
142	4869	PARP1	NPM1	complexes,literature,signaling
142	4899	PARP1	NRF1	literature
142	5111	PARP1	PCNA	literature,signaling
142	5170	PARP1	PDPK1	signaling
142	5422	PARP1	POLA1	complexes,literature,signaling
142	5424	PARP1	POLD1	complexes
142	5426	PARP1	POLE	complexes
142	5430	PARP1	POLR2A	complexes
142	5451	PARP1	POU2F1	literature,signaling
142	5562	PARP1	PRKAA1	literature
142	5564	PARP1	PRKAB1	literature
142	5591	PARP1	PRKDC	literature,signaling
142	5594	PARP1	MAPK1	kinase
142	5603	PARP1	MAPK13	literature
142	5747	PARP1	PTK2	literature
142	5914	PARP1	RARA	literature,signaling
142	5965	PARP1	RECQL	literature
142	5970	PARP1	RELA	literature,signaling
142	5981	PARP1	RFC1	complexes
142	5982	PARP1	RFC2	complexes
142	6117	PARP1	RPA1	complexes,literature
142	6118	PARP1	RPA2	complexes
142	6119	PARP1	RPA3	complexes
142	6189	PARP1	RPS3A	literature,signaling
142	6256	PARP1	RXRA	literature,signaling
142	6418	PARP1	SET	literature
142	6714	PARP1	SRC	complexes
142	6886	PARP1	TAL1	literature
142	6929	PARP1	TCF3	literature
142	6934	PARP1	TCF7L2	literature
142	7014	PARP1	TERF2	complexes
142	7088	PARP1	TLE1	complexes
142	7150	PARP1	TOP1	complexes,literature
142	7153	PARP1	TOP2A	literature
142	7155	PARP1	TOP2B	complexes
142	7157	PARP1	TP53	binary,literature,signaling
142	7185	PARP1	TRAF1	signaling
142	7186	PARP1	TRAF2	literature
142	7189	PARP1	TRAF6	literature
142	7391	PARP1	USF1	binary,literature
142	7486	PARP1	WRN	binary,literature,signaling
142	7515	PARP1	XRCC1	complexes,literature,signaling
142	7520	PARP1	XRCC5	complexes,literature,signaling
142	8216	PARP1	LZTR1	literature
142	8337	PARP1	HIST2H2AA3	literature
142	8352	PARP1	HIST1H3C	complexes
142	8517	PARP1	IKBKG	literature
142	8815	PARP1	BANF1	literature
142	8850	PARP1	KAT2B	complexes
142	9184	PARP1	BUB3	literature,signaling
142	9557	PARP1	CHD1L	literature
142	9641	PARP1	IKBKE	literature
142	9918	PARP1	NCAPD2	complexes
142	22907	PARP1	DHX30	complexes
142	23054	PARP1	NCOA6	literature,signaling
142	23075	PARP1	SWAP70	literature,signaling
142	23076	PARP1	RRP1B	literature
142	23090	PARP1	ZNF423	literature,signaling
142	23397	PARP1	NCAPH	complexes
142	23649	PARP1	POLA2	literature
142	23650	PARP1	TRIM29	literature
142	26168	PARP1	SENP3	literature
142	29843	PARP1	SENP1	literature
142	51588	PARP1	PIAS4	literature
142	54386	PARP1	TERF2IP	complexes,literature
142	54840	PARP1	APTX	binary,literature,signaling
142	55636	PARP1	CHD7	literature
142	57602	PARP1	USP36	literature
142	64151	PARP1	NCAPG	complexes
142	84464	PARP1	SLX4	literature
142	200558	PARP1	APLF	binary,literature
142	221504	PARP1	ZBTB9	literature
143	9961	PARP4	MVP	literature
146	148	ADRA1D	ADRA1A	literature,signaling
146	2318	ADRA1D	FLNC	binary,literature,signaling
146	6640	ADRA1D	SNTA1	literature,signaling
146	6641	ADRA1D	SNTB1	literature,signaling
146	6645	ADRA1D	SNTB2	literature,signaling
146	54212	ADRA1D	SNTG1	literature,signaling
147	148	ADRA1B	ADRA1A	literature,signaling
147	213	ADRA1B	ALB	literature
147	2318	ADRA1B	FLNC	binary,literature,signaling
147	2767	ADRA1B	GNA11	literature,signaling
147	2776	ADRA1B	GNAQ	literature
147	3500	ADRA1B	IGHG1	literature
147	5578	ADRA1B	PRKCA	literature,signaling
147	6295	ADRA1B	SAG	literature
147	6772	ADRA1B	STAT1	literature,signaling
147	7430	ADRA1B	EZR	literature,signaling
147	84687	ADRA1B	PPP1R9B	literature
148	29	ADRA1A	ABR	binary,literature,signaling
148	649	ADRA1A	BMP1	binary,literature,signaling
148	2318	ADRA1A	FLNC	binary,literature,signaling
148	3577	ADRA1A	CXCR1	literature,signaling
148	3579	ADRA1A	CXCR2	literature,signaling
148	5997	ADRA1A	RGS2	literature,signaling
148	84687	ADRA1A	PPP1R9B	literature,signaling
150	153	ADRA2A	ADRB1	literature,signaling
150	156	ADRA2A	ADRBK1	literature,signaling
150	1967	ADRA2A	EIF2B1	literature,signaling
150	2770	ADRA2A	GNAI1	literature,signaling
150	2771	ADRA2A	GNAI2	literature,signaling
150	2775	ADRA2A	GNAO1	literature,signaling
150	5578	ADRA2A	PRKCA	kinase
150	5579	ADRA2A	PRKCB	kinase
150	5580	ADRA2A	PRKCD	literature,signaling,kinase
150	5581	ADRA2A	PRKCE	kinase
150	5582	ADRA2A	PRKCG	kinase
150	5583	ADRA2A	PRKCH	kinase
150	5584	ADRA2A	PRKCI	kinase
150	5588	ADRA2A	PRKCQ	kinase
150	5590	ADRA2A	PRKCZ	kinase
150	7534	ADRA2A	YWHAZ	literature,signaling
150	84687	ADRA2A	PPP1R9B	literature
151	1967	ADRA2B	EIF2B1	literature,signaling
151	2771	ADRA2B	GNAI2	literature,signaling
151	7534	ADRA2B	YWHAZ	literature,signaling
151	84687	ADRA2B	PPP1R9B	literature
152	1967	ADRA2C	EIF2B1	literature,signaling
152	2775	ADRA2C	GNAO1	literature,signaling
152	7534	ADRA2C	YWHAZ	literature,signaling
152	84687	ADRA2C	PPP1R9B	literature
153	408	ADRB1	ARRB1	literature,signaling
153	1742	ADRB1	DLG4	literature,signaling
153	2885	ADRB1	GRB2	literature,signaling
153	5566	ADRB1	PRKACA	complexes,kinase
153	5567	ADRB1	PRKACB	complexes
153	5568	ADRB1	PRKACG	complexes
153	6456	ADRB1	SH3GL2	literature,signaling
153	6457	ADRB1	SH3GL3	literature,signaling
153	9223	ADRB1	MAGI1	binary,literature
153	9228	ADRB1	DLGAP2	literature,signaling
153	9495	ADRB1	AKAP5	complexes
153	9737	ADRB1	GPRASP1	literature,signaling
153	9863	ADRB1	MAGI2	binary,literature,signaling
153	57120	ADRB1	GOPC	binary,literature
153	260425	ADRB1	MAGI3	literature,signaling
154	154	ADRB2	ADRB2	literature
154	155	ADRB2	ADRB3	literature,signaling
154	156	ADRB2	ADRBK1	literature,kinase
154	157	ADRB2	ADRBK2	kinase
154	207	ADRB2	AKT1	kinase
154	208	ADRB2	AKT2	kinase
154	407	ADRB2	ARR3	literature,signaling
154	408	ADRB2	ARRB1	literature,signaling
154	1967	ADRB2	EIF2B1	literature,signaling
154	2767	ADRB2	GNA11	literature,signaling
154	2769	ADRB2	GNA15	literature,signaling
154	2868	ADRB2	GRK4	kinase
154	2869	ADRB2	GRK5	literature,signaling,kinase
154	2870	ADRB2	GRK6	literature,signaling,kinase
154	2885	ADRB2	GRB2	literature,signaling
154	3360	ADRB2	HTR4	literature
154	3480	ADRB2	IGF1R	kinase
154	3553	ADRB2	IL1B	literature,signaling
154	3643	ADRB2	INSR	literature,signaling
154	3760	ADRB2	KCNJ3	literature
154	3762	ADRB2	KCNJ5	literature
154	3763	ADRB2	KCNJ6	literature,signaling
154	3765	ADRB2	KCNJ9	literature,signaling
154	3778	ADRB2	KCNMA1	complexes
154	4985	ADRB2	OPRD1	literature,signaling
154	5530	ADRB2	PPP3CA	literature
154	5566	ADRB2	PRKACA	kinase
154	5567	ADRB2	PRKACB	kinase
154	5568	ADRB2	PRKACG	kinase
154	5578	ADRB2	PRKCA	literature
154	5580	ADRB2	PRKCD	literature,signaling
154	6011	ADRB2	GRK1	kinase
154	6714	ADRB2	SRC	binary,literature,signaling
154	7316	ADRB2	UBC	literature
154	7555	ADRB2	CNBP	literature
154	9351	ADRB2	SLC9A3R2	literature,signaling
154	9368	ADRB2	SLC9A3R1	complexes,literature,signaling,binary
154	9495	ADRB2	AKAP5	complexes,literature,signaling
154	9590	ADRB2	AKAP12	literature,signaling
154	9630	ADRB2	GNA14	literature
154	9737	ADRB2	GPRASP1	literature,signaling
154	23224	ADRB2	SYNE2	literature
154	260425	ADRB2	MAGI3	literature
155	155	ADRB3	ADRB3	literature
155	2778	ADRB3	GNAS	literature,signaling
155	6667	ADRB3	SP1	regulatory
155	6714	ADRB3	SRC	literature,signaling
156	185	ADRBK1	AGTR1	literature,signaling
156	408	ADRBK1	ARRB1	literature,signaling
156	624	ADRBK1	BDKRB2	literature,signaling
156	824	ADRBK1	CAPN2	literature,signaling
156	857	ADRBK1	CAV1	literature,signaling
156	1910	ADRBK1	EDNRB	literature
156	1956	ADRBK1	EGFR	literature
156	2357	ADRBK1	FPR1	literature,signaling,kinase
156	2492	ADRBK1	FSHR	literature,signaling
156	2769	ADRBK1	GNA15	literature
156	2776	ADRBK1	GNAQ	literature,signaling
156	2782	ADRBK1	GNB1	literature
156	2911	ADRBK1	GRM1	literature,signaling
156	3269	ADRBK1	HRH1	kinase
156	4157	ADRBK1	MC1R	kinase
156	4160	ADRBK1	MC4R	literature,signaling,kinase
156	4193	ADRBK1	MDM2	literature
156	4478	ADRBK1	MSN	kinase
156	4790	ADRBK1	NFKB1	signaling
156	4985	ADRBK1	OPRD1	literature,signaling,kinase
156	5037	ADRBK1	PEBP1	literature,signaling
156	5082	ADRBK1	PDCL	literature,signaling
156	5132	ADRBK1	PDC	literature,signaling
156	5148	ADRBK1	PDE6G	literature,signaling,kinase
156	5159	ADRBK1	PDGFRB	kinase
156	5294	ADRBK1	PIK3CG	literature,signaling
156	5566	ADRBK1	PRKACA	literature,signaling,kinase
156	5567	ADRBK1	PRKACB	kinase
156	5568	ADRBK1	PRKACG	kinase
156	5578	ADRBK1	PRKCA	literature,signaling,kinase
156	5579	ADRBK1	PRKCB	literature,signaling
156	5580	ADRBK1	PRKCD	literature,signaling
156	5582	ADRBK1	PRKCG	literature,signaling,kinase
156	5594	ADRBK1	MAPK1	kinase
156	5595	ADRBK1	MAPK3	literature,signaling,kinase
156	5596	ADRBK1	MAPK4	kinase
156	5597	ADRBK1	MAPK6	kinase
156	5598	ADRBK1	MAPK7	kinase
156	5599	ADRBK1	MAPK8	kinase
156	5600	ADRBK1	MAPK11	kinase
156	5601	ADRBK1	MAPK9	kinase
156	5602	ADRBK1	MAPK10	kinase
156	5603	ADRBK1	MAPK13	kinase
156	5727	ADRBK1	PTCH1	literature
156	5957	ADRBK1	RCVRN	literature,signaling
156	5962	ADRBK1	RDX	kinase
156	6010	ADRBK1	RHO	literature,signaling
156	6181	ADRBK1	RPLP2	literature,signaling,kinase
156	6233	ADRBK1	RPS27A	literature
156	6300	ADRBK1	MAPK12	kinase
156	6620	ADRBK1	SNCB	literature
156	6622	ADRBK1	SNCA	literature,signaling,kinase
156	6623	ADRBK1	SNCG	literature
156	6714	ADRBK1	SRC	literature,signaling,kinase
156	7311	ADRBK1	UBA52	literature
156	7314	ADRBK1	UBB	literature
156	7316	ADRBK1	UBC	literature
156	7430	ADRBK1	EZR	kinase
156	9590	ADRBK1	AKAP12	literature,signaling
156	9815	ADRBK1	GIT2	literature,signaling
156	23413	ADRBK1	NCS1	literature,signaling
156	28964	ADRBK1	GIT1	literature,signaling
156	30818	ADRBK1	KCNIP3	kinase
156	54331	ADRBK1	GNG2	literature
156	729230	ADRBK1	CCR2	literature
157	185	ADRBK2	AGTR1	literature,signaling
157	624	ADRBK2	BDKRB2	literature,signaling
157	4160	ADRBK2	MC4R	kinase
157	4986	ADRBK2	OPRK1	kinase
157	4988	ADRBK2	OPRM1	literature,signaling
157	7852	ADRBK2	CXCR4	literature,signaling
157	28964	ADRBK2	GIT1	literature,signaling
158	159	ADSL	ADSS	metabolic
158	471	ADSL	ATIC	metabolic
158	4780	ADSL	NFE2L2	regulatory
158	7375	ADSL	USP4	literature
158	9958	ADSL	USP15	literature
158	79016	ADSL	DDA1	literature
159	58	ADSS	ACTA1	literature
159	3106	ADSS	HLA-B	literature
159	9641	ADSS	IKBKE	literature
159	83734	ADSS	ATG10	literature
160	161	AP2A1	AP2A2	complexes
160	163	AP2A1	AP2B1	literature
160	164	AP2A1	AP1G1	literature
160	274	AP2A1	BIN1	literature,signaling
160	324	AP2A1	APC	literature
160	409	AP2A1	ARRB2	literature
160	891	AP2A1	CCNB1	complexes,literature
160	933	AP2A1	CD22	literature
160	1759	AP2A1	DNM1	literature
160	1808	AP2A1	DPYSL2	literature
160	2060	AP2A1	EPS15	literature,signaling
160	2690	AP2A1	GHR	literature,signaling
160	2885	AP2A1	GRB2	literature
160	3092	AP2A1	HIP1	binary,literature,signaling
160	3579	AP2A1	CXCR2	literature
160	3897	AP2A1	L1CAM	literature
160	4093	AP2A1	SMAD9	binary,literature,signaling
160	6016	AP2A1	RIT1	binary,literature,signaling
160	6453	AP2A1	ITSN1	literature
160	6462	AP2A1	SHBG	literature,signaling
160	6464	AP2A1	SHC1	literature,signaling
160	7189	AP2A1	TRAF6	literature
160	7913	AP2A1	DEK	literature,signaling
160	8301	AP2A1	PICALM	literature,signaling
160	8650	AP2A1	NUMB	complexes,literature
160	8943	AP2A1	AP3D1	literature
160	9066	AP2A1	SYT7	literature,signaling
160	9185	AP2A1	REPS2	literature
160	9342	AP2A1	SNAP29	literature
160	9685	AP2A1	CLINT1	literature,signaling
160	22841	AP2A1	RAB11FIP2	literature,signaling
160	29924	AP2A1	EPN1	complexes,literature,signaling
160	51172	AP2A1	NAGPA	literature,signaling
160	55690	AP2A1	PACS1	literature
160	84258	AP2A1	SYT3	literature,signaling
161	161	AP2A2	AP2A2	literature
161	163	AP2A2	AP2B1	literature,signaling
161	273	AP2A2	AMPH	literature,signaling
161	274	AP2A2	BIN1	literature,signaling
161	409	AP2A2	ARRB2	literature
161	472	AP2A2	ATM	literature
161	545	AP2A2	ATR	literature
161	891	AP2A2	CCNB1	complexes
161	1759	AP2A2	DNM1	literature,signaling
161	2060	AP2A2	EPS15	literature
161	3064	AP2A2	HTT	literature,signaling
161	4086	AP2A2	SMAD1	binary,literature,signaling
161	6464	AP2A2	SHC1	literature,signaling
161	8650	AP2A2	NUMB	complexes
161	9829	AP2A2	DNAJC6	literature
161	9892	AP2A2	SNAP91	literature
161	29924	AP2A2	EPN1	complexes,literature
162	162	AP1B1	AP1B1	literature
162	164	AP1B1	AP1G1	complexes,literature,signaling
162	273	AP1B1	AMPH	literature
162	324	AP1B1	APC	literature
162	375	AP1B1	ARF1	literature,signaling
162	381	AP1B1	ARF5	literature
162	382	AP1B1	ARF6	literature,signaling
162	407	AP1B1	ARR3	literature
162	408	AP1B1	ARRB1	signaling
162	409	AP1B1	ARRB2	literature,signaling
162	472	AP1B1	ATM	literature,signaling
162	545	AP1B1	ATR	literature
162	699	AP1B1	BUB1	literature,signaling
162	701	AP1B1	BUB1B	literature
162	4087	AP1B1	SMAD2	literature,signaling
162	5591	AP1B1	PRKDC	literature
162	6462	AP1B1	SHBG	literature,signaling
162	8905	AP1B1	AP1S2	complexes
162	8907	AP1B1	AP1M1	complexes,literature
162	9685	AP1B1	CLINT1	literature
162	23523	AP1B1	CABIN1	literature
162	55435	AP1B1	AP1AR	complexes
162	55729	AP1B1	ATF7IP	literature,signaling
162	63971	AP1B1	KIF13A	literature,signaling
162	84502	AP1B1	JPH4	complexes
163	90	AP2B1	ACVR1	literature,signaling
163	293	AP2B1	SLC25A6	binary
163	324	AP2B1	APC	literature
163	408	AP2B1	ARRB1	literature,signaling
163	409	AP2B1	ARRB2	literature,signaling
163	472	AP2B1	ATM	literature,signaling
163	699	AP2B1	BUB1	literature,signaling
163	701	AP2B1	BUB1B	literature
163	714	AP2B1	C1QC	binary
163	2885	AP2B1	GRB2	literature
163	3092	AP2B1	HIP1	literature,signaling
163	3579	AP2B1	CXCR2	literature
163	3838	AP2B1	KPNA2	binary
163	4089	AP2B1	SMAD4	literature,signaling
163	4201	AP2B1	MEA1	binary,literature
163	4292	AP2B1	MLH1	binary,literature,signaling
163	6714	AP2B1	SRC	kinase
163	7046	AP2B1	TGFBR1	literature,signaling
163	7048	AP2B1	TGFBR2	literature,signaling
163	7307	AP2B1	U2AF1	binary
163	8907	AP2B1	AP1M1	binary,literature,signaling
163	9550	AP2B1	ATP6V1G1	binary,literature
163	9685	AP2B1	CLINT1	literature
163	9729	AP2B1	KIAA0408	binary,literature,signaling
163	9883	AP2B1	POM121	binary,literature,signaling
163	9892	AP2B1	SNAP91	literature
163	22797	AP2B1	TFEC	binary
163	25828	AP2B1	TXN2	binary
163	26119	AP2B1	LDLRAP1	binary,literature,signaling
163	26150	AP2B1	RIBC2	binary,literature,signaling
163	27125	AP2B1	AFF4	binary
163	27229	AP2B1	TUBGCP4	binary,literature,signaling
163	53371	AP2B1	NUP54	binary,literature,signaling
163	54386	AP2B1	TERF2IP	binary,literature,signaling
163	54855	AP2B1	FAM46C	binary,literature,signaling
163	55145	AP2B1	THAP1	binary,literature,signaling
163	55707	AP2B1	NECAP2	binary,literature,signaling
163	57154	AP2B1	SMURF1	literature,signaling
163	79132	AP2B1	DHX58	binary,literature
163	91419	AP2B1	XRCC6BP1	binary
163	201501	AP2B1	ZBTB7C	regulatory
164	164	AP1G1	AP1G1	literature
164	375	AP1G1	ARF1	literature,signaling
164	636	AP1G1	BICD1	literature
164	4130	AP1G1	MAP1A	literature,signaling
164	5868	AP1G1	RAB5A	literature
164	6710	AP1G1	SPTB	literature,signaling
164	6855	AP1G1	SYP	literature,signaling
164	8905	AP1G1	AP1S2	binary,literature,complexes
164	8907	AP1G1	AP1M1	complexes,literature
164	8943	AP1G1	AP3D1	literature
164	9135	AP1G1	RABEP1	complexes,literature,binary
164	9685	AP1G1	CLINT1	literature
164	25977	AP1G1	NECAP1	literature
164	27342	AP1G1	RABGEF1	literature,signaling
164	51552	AP1G1	RAB14	literature
164	54812	AP1G1	AFTPH	literature,signaling
164	55435	AP1G1	AP1AR	complexes,literature
164	55690	AP1G1	PACS1	binary,literature
164	55707	AP1G1	NECAP2	literature
164	57473	AP1G1	ZNF512B	binary,literature,signaling
164	63971	AP1G1	KIF13A	literature
164	79874	AP1G1	RABEP2	complexes
164	84502	AP1G1	JPH4	complexes
164	84993	AP1G1	UBL7	binary
164	92737	AP1G1	DNER	literature
165	5335	AEBP1	PLCG1	literature
165	5747	AEBP1	PTK2	literature
165	6929	AEBP1	TCF3	literature
166	166	AES	AES	binary,literature
166	367	AES	AR	literature,signaling
166	604	AES	BCL6	binary
166	639	AES	PRDM1	literature,signaling
166	705	AES	BYSL	binary
166	861	AES	RUNX1	literature
166	1822	AES	ATN1	binary,literature,signaling
166	2670	AES	GFAP	binary
166	2801	AES	GOLGA2	binary
166	2885	AES	GRB2	binary
166	2960	AES	GTF2E1	literature,signaling
166	3146	AES	HMGB1	literature,signaling
166	3182	AES	HNRNPAB	literature
166	3185	AES	HNRNPF	binary
166	3801	AES	KIFC3	binary
166	3860	AES	KRT13	binary
166	3866	AES	KRT15	binary
166	3881	AES	KRT31	binary
166	4004	AES	LMO1	binary
166	4005	AES	LMO2	binary
166	4088	AES	SMAD3	binary
166	4154	AES	MBNL1	binary
166	4236	AES	MFAP1	binary
166	4253	AES	CTAGE5	binary
166	4487	AES	MSX1	literature,signaling
166	4665	AES	NAB2	binary
166	4990	AES	SIX6	literature,signaling
166	5451	AES	POU2F1	literature,signaling
166	5562	AES	PRKAA1	binary
166	5563	AES	PRKAA2	binary
166	5859	AES	QARS	binary
166	5966	AES	REL	binary
166	5970	AES	RELA	literature,signaling
166	5987	AES	TRIM27	binary
166	6142	AES	RPL18A	binary,literature,signaling
166	6354	AES	CCL7	binary,literature,signaling
166	6386	AES	SDCBP	binary
166	6457	AES	SH3GL3	binary,literature,signaling
166	6495	AES	SIX1	binary,literature,signaling
166	6496	AES	SIX3	literature,signaling
166	6498	AES	SKIL	binary
166	6631	AES	SNRPC	binary
166	6660	AES	SOX5	binary
166	6733	AES	SRPK2	binary
166	6925	AES	TCF4	binary
166	6926	AES	TBX3	binary
166	6927	AES	HNF1A	literature
166	6945	AES	MLX	binary
166	7088	AES	TLE1	literature
166	7090	AES	TLE3	literature
166	7185	AES	TRAF1	binary,signaling
166	7186	AES	TRAF2	binary
166	7726	AES	TRIM26	binary
166	8241	AES	RBM10	binary
166	8328	AES	GFI1B	binary,literature,signaling
166	8543	AES	LMO4	binary
166	8553	AES	BHLHE40	binary
166	8576	AES	STK16	binary
166	8676	AES	STX11	binary
166	8812	AES	CCNK	binary
166	8841	AES	HDAC3	literature
166	9470	AES	EIF4E2	binary
166	9627	AES	SNCAIP	binary,literature,signaling
166	9643	AES	MORF4L2	binary
166	9743	AES	ARHGAP32	binary
166	9841	AES	ZBTB24	binary
166	9911	AES	TMCC2	binary
166	22806	AES	IKZF3	binary
166	22893	AES	BAHD1	binary
166	23154	AES	NCDN	binary
166	23181	AES	DIP2A	binary
166	23281	AES	MTUS2	binary
166	23641	AES	LDOC1	binary
166	25959	AES	KANK2	binary
166	26003	AES	GORASP2	binary
166	26121	AES	PRPF31	binary
166	29079	AES	MED4	binary
166	29948	AES	OSGIN1	binary
166	51003	AES	MED31	binary,literature,signaling
166	51651	AES	PTRH2	literature
166	51657	AES	STYXL1	literature
166	54955	AES	C1orf109	binary
166	55048	AES	VPS37C	binary
166	55072	AES	RNF31	binary
166	55110	AES	MAGOHB	binary
166	57594	AES	HOMEZ	binary
166	57819	AES	LSM2	binary
166	64098	AES	PARVG	binary
166	64170	AES	CARD9	binary
166	64782	AES	AEN	binary
166	78986	AES	DUSP26	literature
166	79005	AES	SCNM1	binary
166	79177	AES	ZNF576	binary
166	79444	AES	BIRC7	binary
166	79616	AES	CCNJL	binary
166	79720	AES	VPS37B	binary
166	79843	AES	FAM124B	binary
166	79869	AES	CPSF7	binary
166	80022	AES	MYO15B	binary
166	80705	AES	TSGA10	binary
166	80742	AES	PRR3	binary
166	81628	AES	TSC22D4	binary
166	81629	AES	TSSK3	binary
166	83746	AES	L3MBTL2	binary
166	84304	AES	NUDT22	binary
166	84528	AES	RHOXF2	binary
166	84619	AES	ZGPAT	binary
166	84766	AES	EFCAB4B	binary
166	84970	AES	C1orf94	binary
166	84988	AES	PPP1R16A	binary
166	85302	AES	FBF1	binary
166	85376	AES	RIMBP3	binary
166	85403	AES	EAF1	binary
166	90933	AES	TRIM41	binary
166	91544	AES	UBXN11	binary
166	93986	AES	FOXP2	binary
166	167826	AES	OLIG3	binary
166	220108	AES	FAM124A	binary
166	222546	AES	RFX6	binary
166	284001	AES	CCDC57	binary
166	342371	AES	ATXN1L	signaling
166	386675	AES	KRTAP10-7	binary
166	386676	AES	KRTAP10-9	binary
166	386681	AES	KRTAP10-8	binary
166	386682	AES	KRTAP10-3	binary
166	388677	AES	NOTCH2NL	binary
172	3725	AFG3L1P	JUN	literature
172	7337	AFG3L1P	UBE3A	binary
174	463	AFP	ZFHX3	regulatory
174	2908	AFP	NR3C1	regulatory
174	3106	AFP	HLA-B	literature
174	3621	AFP	ING1	regulatory
174	9905	AFP	SGSM2	binary,literature,signaling
174	26257	AFP	NKX2-8	regulatory
175	175	AGA	AGA	literature
175	213	AGA	ALB	literature
175	2517	AGA	FUCA1	metabolic
175	2519	AGA	FUCA2	metabolic
175	3482	AGA	IGF2R	literature
176	2192	ACAN	FBLN1	literature,signaling
176	2199	ACAN	FBLN2	literature,signaling
176	4060	ACAN	LUM	literature
176	4312	ACAN	MMP1	literature
176	4313	ACAN	MMP2	literature,signaling
176	4314	ACAN	MMP3	literature
[truncated: 139,298 more rows]
