# Supplementary material for: A DIseAse MOdule Detection (DIAMOnD) Algorithm Derived from a Systematic Analysis of Connectivity Patterns of Disease Proteins in the Human Interactome
Source: PLoS Comput Biol. 2015 Apr 8;11(4):e1004120. doi: 10.1371/journal.pcbi.1004120 (PMC4390154; doi:10.1371/journal.pcbi.1004120)
Supplement: S2 Data — (TSV) [file pcbi.1004120.s004.tsv]

#Diseases Genes
adrenal gland diseases 3758/215/3762/1589/1585/6770/2516/6557/5573/2778/7809/1584/1586/51/1187/190/3284/7157
alzheimer disease 5663/23036/348/5664/55103/10452/1191/2629/2041/10913/51435/4536/4535/351/7305/4973/5819/344558/1378/9627/8301/23607/945/5071/341/274/25902/9846/54209
amino acid metabolism inborn errors 445/383/2109/3815/11234/388552/4286/275/2110/6898/7299/435/7306/5096/37/36/875/5009/3257/84343/34/89781/28976/10157/84062/8546/26258/2731/1585/2653/593/2108/686/5053/1738/35/5092/10165/2184/5095/3141/5860/4935/79803/594/1373/5184/3242/3081/1629/2639/27034
amyotrophic lateral sclerosis 6647/1639/6311/57679/10133/2521/998/22920/203228/283/1804/23064/4744/23025/9217/54822/7074/155061/7415/29978/23435
anemia aplastic 3458/6125/6135/7015/2187/6229/2177/2175/2176/6223/6218/55215/4683/6201/6231/6165/2189/55120/2178/6204/79728
anemia hemolytic 629/51251/146059/6708/2539/3043/2035/2729/203/6710/3426/3098/6521/3075/2623/2821/7056/5277/718/10483/286/2038/3040/4179/81494/546/10661/3039/50943
aneurysm 90627/66037/4035/2200/153090/5932/59/7048/7046/1281/6101/64321/4638/4088/4629
arrhythmias cardiac 3759/6640/10008/10060/5308/3757/51422/287/3753/55800/387101/3762/6331/6324/10021/4878/3741/1804/387119/775/859/3784/783/9992/9722/10142/4624/463/2702/6330
arterial occlusive diseases 348/54984/8613/221692/79659/23294/1284/55973/10743/2921/84159/4040/5294/80310/8882/57674/375056/6597/51530/1909/28/6943/7015/4205/55759/1008/217/3184/10400/84722/23293/8997/23209/9992/341/6387/1495/4018/22808/65264/22882/1282/1952/59
arteriosclerosis 54984/8613/79659/23294/1284/55973/10743/1909/84159/4040/5294/80310/8882/375056/6597/51530/221692/28/6943/7015/4205/55759/217/23293/10400/84722/348/8997/23209/9992/341/6387/4018/22808/65264/22882/1282/1952
arthritis rheumatoid 3569/5211/200734/90355/6775/7185/55937/3123/326/3135/4277/1235/115352/23569/958/3127/3118/5966/164832/3559/6583/3117/6366/11170/26191/3309/79722/4282/54665/23534/26147/7128/83648/167826/4795/3663/4855/3119/3516/3899/1493/640
asthma 5089/6046/80332/85480/1118/3119/91137/1116/3570/57628/9283/3113/169026/23418/3117/3111/6821/64375/1999/4088/4589/3122/3560/56946/30009/7941/9173/94103/26953/1017/4855/90865/8809/3115/3118/84640/5144
basal ganglia diseases 2580/4137/55145/7345/4724/3064/1861/11315/10228/114798/3122/2629/55737/6239/80025/23636/1981/120892/9451/4336/926/29119/57111/4905/130013/8934/6622/7473/25793/540/9627/7054/27429/1006/56922/644150/65018/3662/2512/8398/952/26058/80704/5071/23400
behcet syndrome 4340/4276/29113/3595/149233/8870/3107/3106/170680/3586/54535/780/3135
bile duct diseases 1656/643/120/3592/4126/7132/4853/4664/51300/4790/3595/3930/5890/182/5244/3118/23534/4485/3394/10165/8986/5155/22806/23228/3663/8647/9844/10018/3119/6689/6122
blood coagulation disorders 8546/2243/5627/84343/3674/2162/2159/7454/2677/2153/3690/3257/2155/2158/3717/3998/388552/3075/90411/84062/2157/26258/2815/2812/2244/5624/2147/11093/948/89781/2165/7450/1675/7066/79803/11234/462/2266/2160/2161
blood platelet disorders 11234/84343/3674/629/2812/3690/3257/3717/388552/3426/3075/84062/8546/26258/2815/7454/7056/718/11093/89781/54205/4179/81494/7066/79803/948
breast neoplasms 83990/53335/11200/2192/672/51592/10884/577/80205/9497/595/57161/5892/7141/4856/4214/150094/2263/7517/7015/675/22891/5889/4046/5888/4683/208/207/5290/10371/80129/2255/5168/57178/81847/9833/29086/79728/2099/4916
carbohydrate metabolism inborn errors 374291/4669/56052/6389/189/2998/9382/4125/2592/5373/4126/178/25839/5257/51251/4508/5837/411/10466/5160/4723/2997/2539/2548/5836/2588/2720/5224/79796/5261/229/7841/3920/85365/2990/2203/10195/5091/4351/1355/2584/91949/91869/5428/2582/5256/2632/57192/5162/4537/686/4728/9380/4247/1798/2799/2517/79158/84572/3423/2538/84342/51204/5255/5213/22845/51422/8813/5236/314…
carcinoma renal cell 79663/4968/79058/4233/4841/595/6421/8082/201163/3709/7030/949/2271/55193/11236/2034/7428/5546
cardiomyopathies 79188/4624/5663/7273/5664/10060/5350/11155/51422/85366/4625/3728/5318/6444/6262/7168/57158/7137/6331/4646/3920/70/7112/9531/4634/1829/7709/131118/6261/4000/88/1756/7139/7414/7134/6901/859/4607/91624/8557/1832/2070/6442/1824/51778/4633/1674/1837/8048/6389
cardiomyopathy hypertrophic 7273/7139/5350/51422/85366/4625/4624/7168/57158/4646/70/4634/7137/7414/7134/859/4607/91624/8557/51778/4633/8048
celiac disease 5771/3558/3592/57514/2113/864/3676/10019/5996/389015/2720/84162/10477/1230/3117/1233/6311/8807/7128/167826/2829/23308/9173/59067/4650/5796/25949/5619/57178/116028/8809/4026/60468/5341/1493/29851
cerebellar ataxia 3736/23064/6507/5173/9640/472/56652/6908/146057/3708/5582/55775/85300/10939/4287/6311/5428/8622/6712/773/23345/785/5521/6314/56997/255928/10528/5080/6310/25814
cerebrovascular disorders 2934/2717/4524/5308/3565/241/1946/27072/8938/4538/90627/2153/6263/2921/9445/1636/3184/5144/1008/4535/351/4541/51205/51128/6346/4854/66037/4815/2147/57674/64321/2565/23209/337880/5654/2043/1495/5932/1471/65125/6101/6403/5583/1282/132789/4540/59
charcot-marie-tooth disease 9927/23095/7879/8898/4747/9516/4359/26353/1959/4000/1778/81857/5376/3236/2705/121512/16/3315/1785/3735/8988/5631/8565/59341/81846/2617/10397
colitis ulcerative 3458/1001/3394/2768/56946/2308/3554/11315/54361/8209/1601/5734/23308/54546/3127/3579/3717/3577/9966/54535/8764/7422/127281/3586/5307/1611/639/3172/4046/2805/167826/1738/159296/4485/55765/7128/57154/2212/8771/147/57511/64170/3663/8204/8927/3593/149233/1811/9923/3575/7850/6550/219771/9555/55722/327
colorectal neoplasms 7486/55892/6447/4089/11221/999/6581/2956/650/5395/27030/657/5979/7227/324/85415/466/2778/8667/4436/79695/4088/57609/1499/8313/652/4512/673/4522/862/207/4092/3911/4763/4595/4072/5606/7048/2042/5290/4292/26585
coronary artery disease 8613/79659/23294/1284/55973/10743/84159/4040/80310/221692/375056/6597/51530/8882/28/6943/7015/4205/55759/217/10400/84722/23293/8997/9992/6387/4018/22808/65264/1282/1952
crohn disease 8600/157638/339479/56946/56984/3717/63027/8995/1201/6122/283234/8209/6304/5771/1601/57178/2297/5334/8863/7297/10067/55054/10221/64407/356/3559/9966/7332/10320/64127/120892/1050/4088/6774/63892/3586/8807/639/22891/5734/3976/8453/677/11262/2646/26191/159296/4485/1788/23308/134288/84619/5155/147/54901/64170/2805/11116/8204/56301/3593/6347/149233/284358/85027/80762/55600/60468/6354/2534…
death sudden 22822/29994/98/11216/6331/6662/7259/3781/23768/284252/2581/859/284217/84441/11278/2099/64848/3764/2890
diabetes mellitus type 2 169792/53335/60685/9559/79571/2888/54602/3087/5078/9223/3667/63892/4853/3636/10239/9861/55323/3767/5122/4544/221895/5167/7297/6833/5506/8622/5789/23101/10363/9905/169026/6517/4760/10644/79068/6928/10296/9370/4535/7466/9055/135154/3643/83795/11132/10253/57624/54469/3172/6934/6480/5937/54536/6927/8872/2184/57118/57104/3630/116985/54901/9479/8638/8462/8567/3784/640/1852/5184…
dwarfism 169792/2200/2074/3481/8022/4591/2688/7474/2692/1161/8820/1280/81794/59341/7080/1482/7038/8200/389434/2260/2690/6777/2693/7253/50506/2261
esophageal diseases 6657/861/4481/51196/10391/125/11178/222643/6049/7157/4613/8125/217/57707/51741/283450/23406/80724/51008/1452/7048/4293/85480/5144
exophthalmos 2914/4276/4295/11116/23/29113/7253/3119/3118/3710/1493/399/115352
glomerulonephritis 8542/23607/5696/6665/1285/7225/22925/4643/4855/3118/3119/3117/8741/8897/3075/81/9526/3123
gout 6446/5289/7369/116085/257397/6014/40/5649/5871/2895/7536/7547/7092
graves disease 2914/4276/4295/11116/23/29113/7253/3119/3118/3710/1493/399/115352
head and neck neoplasms 4340/131/3265/861/3123/51196/4221/125/595/11178/51079/26278/222643/55504/3117/7157/2304/6049/217/84312/79577/51741/283450/80018/80724/3106/8125/1452/2122/7048/8626/51562/4293/5144/10391
hypothalamic diseases 9049/8022/374654/22954/2688/84100/8195/123016/5626/2778/2692/129880/8820/55212/79738/54903/80184/91147/582/585/6658/2737/583
leukemia b-cell 50515/472/5450/694/604/6176/10272/3662/9855/11262/596/4609/115761/602/25865/3431/254065
leukemia myeloid 9321/26511/84936/57082/10499/861/7994/4330/79142/7704/2033/3815/4869/2078/63976/3717/865/5371/5914/8833/1387/2120/2322/23305/4928/7913/8522/64783/10801/57591/2000/54904/4629/5159/2521/64324/3845/3205/2122/8021/4026/153090/862
lipid metabolism disorders 2717/19/1717/1203/348/411/26580/344/4547/10555/3073/2629/338/27329/5346/26119/3949/335/8882/80331/224/1200/4000/51128/1201/284119/6609/7391/5476/255738/3931/1509/2720/84823/857/5660/3074/410/285362/4864/2760/2646/5468/1593/4281/10577/427/2581/5538/4023
liver cirrhosis 1656/643/3394/5890/4126/7132/4664/51300/4790/57057/3595/3930/3592/3118/23534/5155/22806/23228/3663/9844/8986/3119/6689/6122
liver cirrhosis biliary 1656/643/3394/5890/4126/7132/4664/51300/4790/3595/3930/3592/3118/23534/5155/22806/23228/3663/9844/8986/3119/6689/6122
lung diseases obstructive 5089/6046/123688/80332/85480/1118/3119/91137/1116/3570/57628/9283/3113/169026/23418/3117/3111/6821/64375/1999/4088/4589/3122/10144/56946/7941/9173/94103/26953/1017/53916/4855/3658/90865/3118/8809/3115/3560/84640/5144
lupus erythematosus 3112/221527/3119/7917/8341/10125/6775/629/3663/1773/1797/10919/1656/3092/9474/780/4277/259197/5133/150221/4276/29113/78994/3684/7916/6941/7100/55024/3118/3117/7332/10320/1380/4439/26191/23534/3009/717/29777/8859/3122/64288/639/721/3123/100293534/63940/7918/83648/474354/2113/8870/84547/3106/115509/25780/696/1460/3687/7292/23/57176/7128/2213/4855/7741/7148/640/1997/10318/283165/…
lymphoma 1656/604/472/4869/29113/4253/3127/843/3118/238/605/399/4609/64895/673/2531/4791/80184/8301/8028/2213/3119/595/89795
lysosomal storage diseases 2717/175/4669/2998/4125/348/4126/5257/411/2997/5836/2588/2629/2720/4864/2760/5261/1513/10020/2990/51128/6609/2548/5476/6448/5256/57192/3073/5660/3074/410/285362/2799/2517/79158/84572/3423/5255/5236/5224/10577/427/2581/4758/3425
macular degeneration 221527/1001/1524/6785/2074/629/6499/7148/1071/59338/717/10554/10516/5961/23418/3426/259266/6103/10877/8224/7422/7078/8859/8842/718/24/5978/9709/3075/81579/2165/84839/3990/7936/81494/6048/8797/80864/7439/5654/7099/3078/1471/1797
metabolic syndrome x 84811/79660/157638/8658/10221/2646/9709/79635/4544/8882/3990/1071/11321/4023
motor neuron disease 6606/1639/367/23064/4744/155061/26580/998/23435/7443/10133/7415/3508/283/23025/54822/57679/538/6647/22920/6311/1804/29978/9217/7074/2521/203228/6607/59341/2617/2733
multiple sclerosis 199/221527/7917/64332/3394/3107/10461/3087/629/5460/5594/7132/54806/7148/23498/2315/965/10919/23095/3122/4277/942/4276/4855/10538/6891/3575/7916/3118/3559/1041/3117/148867/10892/4234/27120/8320/677/717/6565/5747/921/923/678/116379/5788/8740/54536/3109/7936/868/3106/147/3119/5796/53832/8449/3593/7919/3112/22898/3123/7412/11262/100133941/60468/5341/6774/3127
muscular dystrophies 7273/9215/2010/7555/4625/22954/6444/5339/9782/10585/1292/10020/1293/4154/2318/9499/4000/8291/8106/23224/1756/1291/29954/859/55624/825/6445/57190/8557/3679/1760/6442/2273/23345/5213/6443
mycobacterium infections 6299/3123/4277/1540/3127/3118/9966/3117/64127/1536/8517/3122/6772/124460/3594/3460/3593/149233/5932/3119/8767/3459
myeloproliferative disorders 5159/7158/25/7066/11116/3205/11064/55752/124540/3717/2122/861/4297/613/2120/2260/9659/54790/26127
nutritional and metabolic diseases 175/5824/969/79571/2998/4125/5078/51204/2243/246778/1071/8504/2760/5346/23025/5091/11321/4436/116985/10157/3481/5897/57624/55215/57827/3074/4306/1512/10165/6446/6048/2538/22845/5236/1184/5649/10111/54602/1629/7486/374291/1584/5871/56945/5160/5836/84320/2395/115352/55323/6891/7916/8443/169026/335/54822/64421/64375/28976/84062/4538/2956/6311/3931/2720/686/3976/173…
peroxisomal disorders 215/5830/5189/4598/5824/847/5194/55670/5828/5191/8443/5193/5264/8540/5190/5195/51/5192/8504/9409
psoriasis 100507436/221527/5089/3107/7128/7920/177/7940/9825/3112/6773/54620/780/717/10554/4276/7297/29113/3127/5980/6941/831/5966/3118/10758/54535/134510/7148/3122/353145/8870/51752/147/4049/4843/63940/3106/90134/89870/11074/6048/5687/3596/10318/2794/3593/149233/3133/4855/9692/3119/170680/309/7124
purine-pyrimidine metabolism inborn errors 6446/5289/7369/116085/1806/257397/6014/3251/40/1807/5649/5871/2895/7536/7547/7092
renal tubular transport inborn errors 6559/3939/5972/11136/1184/8074/1187/6519/5251/760/7421/5167/1636/6337/65266/6521/3758/142680/6569/7809/525/185/4306/183/6514/6340/6557/8671/6338/50617/1729/65125/1758/4952
sarcoma 8648/1277/11200/2131/2115/2308/7030/221895/2078/2130/6756/7490/6760/2313/5081/79058/23512/1649/5155/2521/6757/8013/5077/727837/5925
spastic paraplegia hereditary 3798/5354/3329/23111/9907/80208/51324/65055/6683/10908/23503/79152/22948/3897/547/26580/57165/123606/51062/6687
spinocerebellar ataxias 3736/23345/23064/6507/5173/9640/472/56652/6908/146057/3708/5582/55775/10939/4287/6311/5428/8622/6712/773/10528/785/5521/6314/56997/255928/6310/25814
spinocerebellar degenerations 3736/23345/785/6507/5173/54840/9640/773/56652/6908/146057/3708/5582/55775/10939/4287/6311/5428/8622/6712/64374/23064/5521/2395/6314/56997/255928/10528/6310/25814
spondylarthropathies 100507436/10085/147/4276/25949/3107/3593/3837/149233/5966/51752/864/4049/10678/4055/10758/9755/7124
tauopathies 4137/5663/23036/348/5664/55103/10452/10228/25902/1191/2629/2041/10913/51435/4536/4535/351/7305/4336/926/4973/5819/344558/1378/9627/8301/23607/945/9451/341/3662/274/5071/9846/54209
uveal diseases 4340/1121/4276/29113/3595/4016/149233/8870/4942/3107/780/170680/3586/54535/5080/3106/3135
varicose veins 51438/7247/652/5629/2043/8622/83478/201456/3667/4048/5593/28951/1879/8777/29761/814/26031/27436/49855/10512
vasculitis 4340/4276/80271/29113/3595/149233/8870/3107/780/170680/3586/54535/2212/3106/3135
